# Supplementary material for: Microsatellite loci development and population genetics in Neotropical fish Curimata mivartii (Characiformes: Curimatidae)
Source: PeerJ. 2018 Nov 13;6:e5959. doi: 10.7717/peerj.5959 (PMC6238776; doi:10.7717/peerj.5959)
Supplement: Supplemental Information 1 [file peerj-06-5959-s001.txt]

>IH3P4PI01A63T5 length=239 xy=0373_3483 region=1 run=R_2013_10_22_16_44_39_Locus Cm01, motif ATCT (reverse complement: AGAT) 
GTGTGCTATTTGGGTTAATGTATAGGTACAGATTGGTGCATTGTTTTATTACTGATAGATAGATAGATAGATAGATAGATAGATAGATAGATAGATAGATAGATAGATAGATAGATAGATAGATAGATAGATAGATAGATAGATAGATAGATAGATAGATAGATAGATAGATAATCTTTATACTTTACATGCTCAAAGTTGCATGTTCAAAGTTAGCATCATATGAGTCACCAAGCAAG

>IH3P4PI01D5MZF length=388 xy=1587_1289 region=1 run=R_2013_10_22_16_44_39_ Locus Cm02, motif ATCT (reverse complement: AGAT)
GTTTATTTATTCCTTGTTCCTTGCATAGCACCCACAGCCACTCCATGTTTACTTCAGGAAATGCACTGTTTTAGATAGATAGATAGATAGATAGATAGATAGATAGATAGATAGATAGATAGATAGATAGATAGATAGATAGATAGATAGATAGATAGATAGATAGATAGATAGATAGATATAGCAATATAGCATATATCTACTGTTCTAGAGATCCCATTCATAAGGACACTACCTGCTGATGAACAGGCCACCTTTCTGATCTGAATTGATGCTCTGAGAAGTGATCCAGGTCATCTTATGTCATACATATATCCTACGGAGTAGATGTGGTTAATCAAATGAGACAGAAATGAATTAACCCCTAATGGATCCGAGCCATATCAGT

>IH3P4PI01DYORW length=506 xy=1508_0602 region=1 run=R_2013_10_22_16_44_39_Locus Cm03, motif ATCT
ATACTAATAGTTATGTTTATACTGATTGGATATTAATTGACCTCATTACATTGTATGCAACAGCTGAAACACAACAAATCTGTTTTATATGCTTATGTAAATATAGATCTATCTATCTATCTATCTATCTATCTATCTATCTATCTATCTATCTATCTATCTATCTATCTATCTATCTATCTATCTATCTATCTAATAGTGCTGCTATAATACAATTACAAATTCCCACCACGAGGTCTCCAAATCCCTAAAACTTACACAGTGCAGCTTTAATGAAATACTAAAATGGCTATGCAAGTCTGAAGTAAGCTGGGGAAAAATTTTACTGAAAACTGAAATTATTTTTTAAAAGCCAGAGCAAACAAAACGTGTGATCTATTTATGTATTTCTGGATGCATTAACTACTCATACTAATCACTTTATATTTTTACTGCCTGGTAGAGGAGTCATCATGGGGTAGTTGATAGCATTATATAACTTGTTCCTATCTTGTACTATTTTTAAG

>IH3P4PI01E1UIW length=486 xy=1954_0822 region=1 run=R_2013_10_22_16_44_39_Locus Cm05, motif ATCT
ACTATTAACACTTTACTGTACATCCTGTACGTTTACACTCCTGGACACTATTAACACTTTACTGTACATCCTGCACGTTTACACTCCTGGACACTATTTAACACTTTACTGTACATCCTGTATGTTGCTCTTCTGGACACTATTAACACTTTTCTTAAATATAACTCTTTACACACTGCTATCTATCTATCTATCTATCTATCTATCTATCTATCTATCTATCTATCTATCTATCTATCTATCTTTAGTAGAAAACAGAAGTCAGGTAAAATGTACATAAACAGGTACAGATTTCATTTATAGCTCCCAGGTTTTAAACAATGTTGTGTTCACACGTCTAGATGATGTCATTCAGGTGCACAGACAGGAGGAGCTCCATCTTAAGCTTACACCATAAAACTAAGACACATTCACATACATATTCGACACGAGGCTAGCTAAACCACCAACTCATCATAATTACACATAGTATTGACTGCACTGTGT

>IH3P4PI01CJ6ML length=645 xy=0932_3579 region=1 run=R_2013_10_22_16_44_39_Locus Cm07, motif ATCT
AACTGTTTGAGTTCTGAGTTTTGGCATAATTTAGAGCAATAAATGATGTTTGTTATATTTTAGTTATTTCTATCTATCTATCTATCTATCTATCTATCTATCTATCTATCTATCTATCTATGTGTTTGTCTGTCTGAGCTTTGGTGATAAACACATTATCAGAGTGGCGATTACAGGACAGATCAAATGAACTTTGACGCAGAATGCCAGACACACAGGAGCCACGACACAAACATTAAACCCTAATGAGCACGCAGTAGACTAATAACGTGACCATTATGCCAAACGAACTATTTCCAGACACAGATGTTTAAATGTGGTTACAAGTCAACTTTAATGCAAACTCATCTCTAAACAGCACACAGGCTGCTCAGGCTCTACTGTTTACCTGTCACCCAGCTGAGCTACTGAAGCTCACTACGAATCACCCGCTGCCCTTTAAAATAAAAGTCTTAACCAAAAGCAAGAACAACCTTATTTTGAACTATATTCAGCCCAATGTGACACCACAACTTTTAATCACTAACTAAAGAAAGAAAGAACAGTGACATTATTTTAATACACATGTATTGCTTTTTATGCCGTTATCGTAAATCTTGACAATAACTTTGTCAGTATCGTGCTGCCAAAAATAATTTGCACACT

>IH3P4PI01CQ6MB length=657 xy=1012_2481 region=1 run=R_2013_10_22_16_44_39_Locus Cm08, motif AATAG (reverse complement: CTATT) 
AAAGAACCAAAATGTTAATGTTATTGCTGGTTAATTTACAGCATATCAAAAAACAACCACATGACTGTCATTGTGGAGCACATTGTAGAGGTCATCTCAGCAGCTAACAAATGAGTTGTATGTCTAATTACTTTTGCATGTGTTTGTTTATTGCCTTTATTAGAAGGACATCTGGAGGAGAAGGTAGTTCATATGTCTGCTATACTATTCTGCTTTCTGTTCTATTCTATTCTATTCTATTCTATTCTATTCTATTCTATTCTATTCTATCTTGTAGCTTTGATGCAGTCATGTTCCCTTTAGCTGCTAACTGCCGTAAAAAGGATTCTGTGGTAACACTAAACATTAAGCTGCTAACAAGTGTTTTTGTGTTGCATCTAGTAAGAGCCACAAGCGTGCCTTTTCTTGCCTTTAGAGCTGTGATTACAGTTATTAGCTGCAGTTATTAGCTGTGGTTGTCTGTAATTAGTGCATTAAAGTGCACCTGTGTGAACACCTGGAATCTTTTAAATTGGGCACTAAGAAGAATGTGGAATCTGAGACTGAACTCTCCATGTAAAACAAAACAAATAAAAAAAAGTCTATGATTCACTACAGCTAATTATTTGGTGAAGTCATGCTTTCCATAAATTTACATTTCTAATCACTGAAGCAGCA

>IH3P4PI01EI8Y7 length=320 xy=1742_1441 region=1 run=R_2013_10_22_16_44_39_Locus Cm09, motif AGAGC 
GCCAGAGCCTCTGACACAGCGCTGACTGTCCACCTCCACTTACAGTCAGATTAAAGGATGAACCCAGAGCAGAGCAGAGCAGAGCAGAGCAGAGCAGAGCAGAGGGATGTAGGACACGAGCAGATCCACAACCAGAGAGAGAGAGACAGAGAGAGAGAGACAGAGAGACAGAGAGAGAGAGAGAGACAGAGAGAGAGAGAAAGAGAGAGAGACAGAGAGAGAGAGACAGAGAGAGACAGAGAGAGACAGAGAGAGAGAGAGAGAGACAGGAAGAGAGAGAGAGAGACAGAGAGAGAGAGAAAGAGAGAGAGAGACAGAGA

Locus Cm11, motif ATT (reverse complement: AAT)
>IH3P4PI01CFV7C length=428 xy=0884_0054 region=1 run=R_2013_10_22_16_44_39_ 
TACACCTGCTAAGAAGCCCTGAACTGGAATTTAATGTTAGTTTGTCCTGCACTCGTCTCTGTTGTTTTATTCATCCATTTTTCCTCCCATAAAAATGAATAGGATGAAGAAATTGAATTCTGTTTATTACACATCAAATAATAATAATAATAATAATAATAATAATAATAATAATAATAATAATAATAATAATAATAAATCAGTGTGATTCAGTGTGATCAGTCTGCGTGTGGTTCACTGCGATTCAGTGTGCAAGTGAATTAATGTGATTCAGTGTGATTCAGTGTAATCAGTCTGAGTGTGATTCAGTGTGATTCAGTGTGATCAGTCTGAGTGTGATTCAGTGTGATTCAGTGTGATCAGTCTGAGTGTGATTCAGTGTGATTCAGTGTGTCAGTCTGAGTGTGATTCAGTGTGATTCAGTGTAA

>IH3P4PI01D45N6 length=648 xy=1581_3428 region=1 run=R_2013_10_22_16_44_39_Locus Cm12, motif ATT
AAGCATGCGGCTGGAGGGTTTACAGAGAACAATAAAGATCAGAGACAAAGAAAAACAGAGGAAGGAGGAACAGTGATGAAAGTGTGCACTCTTAGGGTGGGTTGCACCAACAACGAGTAAATTGAAGAAAGTTTAGAGCAAATCAAGGTTTTATTTTGTTGCACCAGTTGCTTTTAAATATGGACTAACACATTTAGAGATTAAAGAATTAATCTAAGTTTAAAATTGAAAGCTGGATGGATTTGGCCGTATAAATAAACAGCCCTAACATTACTCACACTAGTGGAACGTGATGTGATGATATGTGATGATATGTGGCAATATATGATGCTATGTGATGTTTGATGAGAGGAGATGTGTGATGGTATATTATTATTATTATTATTATTATTATTATTATTATTATTATTATTATTATTATTATTAATCCATTCAATCATCGTCGTCAAACCCGCTTAATCCAACTAGGTGTCACAGCATCAGGTGGAAGGCAGAATACACCCTGGACAGGCCACCACTCCATCGCAGGGACATCGCAGGGACATTGACTTACTCACTCACACCTAGGGGTAATTTTATCATCTTTAGTTCACCTGAACGTGCCGTCTTTGGACTGTGGGAGGAAACCGGAGCACCCGGAGGAGACAC

>IH3P4PI01B6MNM length=408 xy=0778_1952 region=1 run=R_2013_10_22_16_44_39_Locus Cm16, motif ATT
TTACATAAGTATTCATAAGAATACTTTACAGAAGCAGACTAAGAAGCACTGTTCCTCTCACTCTCTGTATTATGCCCGAGTCCATGTGACTAAGGATTAGCTAGGTAATACACAGCTAACACTGTATGTGCATCAGTAATAATAATAATAATAATAATAATAATAATAATAATAATAATAATAATAATGTGTTAATGTTCTTATGCATTGTTCATATATAAAAGGCAATGTTATAGTTGGGTAGCAAGGTGTTGGTGCTGGTAAGCCTTATTTTGCTCACCATATTAGCAAACGATTTGGTTTATTTAAAGCATATATTTTTTTAAATTAGCAAAACATTTGTCAGCACAGTCAGACAATTTGGCTTATATATATTTTTTTGAAATAACAAGTAAAAAAAAGCTTCAT

>IH3P4PI01DW2SN length=622 xy=1489_3285 region=1 run=R_2013_10_22_16_44_39_Locus Cm17, motif AAAT (reverse complement: ATTT)
AGGTACCTATAACTATAAAGAGTTATGATAGCCAACTAAGCTAACCAACAAGCTGCAAACAGACTTTAGCCAGACCAAAACTTAACTTATTTTAAAGATGTTATTGCATAGTTTTTATTTATTTATTTATTTATTTATTTATTTATTTATTTATTTATTTATATTTTTTTTGCAGTGGTCTCAGATATAAATGAATGACCTCTGAGCCAGTTTTGGTGAAAAAGGTGCTCTGGTGCTCCGTTGTATTTTGGTGGAGGAGTGGGCAGGGAAGAACAACAACAGGATTTTGGCCTCTCACCTCTAATTGGCTAACAGCACTGTGACGTTCCCTGTTAAGACTAGAACAATATCTGTGCACTATTAGGCTAATTTGAACATAAGAAATTATTGCTAATATTATAATTTGTGGTTTATTGCATTGTGACGGTACAAATCTAGGTTTTAAAAACAACCTCAAAGCAAAACCAGCCTGAAGGCAGCGCAATTTGTAAAGTCAATGTGTTCAAAATGGTTAGAACACAGAATTAACATTGCATTGTATTTTGTTGGTGGTGTTCCTAATTTTTCTTTCTCAGATCTGTTCTTTGGCAAAACATGTAATGGTCATGTGCTATTGACGAGT

>IH3P4PI01BKMBM length=633 xy=0527_3184 region=1 run=R_2013_10_22_16_44_39_Locus Cm31, motif ATT 
ACTAGTCACACGTCACTCACTACACCCCGACTTTGTCTCTTGTGGTTAATTTTATGTGTTTGAGATCACTCATGTTGTCTCATGTGGGTGTGTACAATGTCCAAAGCTAGCTAATTTAAAAGCATGAATTATTAATATTATTATTATTATTATTATTATTATTATTATTATTATTATTATTGCTTTTGTGGCTGACTTTATTAGCTGGTTAGCATCCAGGCTGAGCTAGCTAGCTATCGAGAGACCTAACTGTCCAGAGACACCAACTGTATTTTTGGTATTTATTTTCACGCATCATCATATAAACTGGGAGAAGCAGGGACAGCCGCTAAGGTTAGGGTACAGAAAGCCTGTTGTTCCTGGCAACATGTCAGCGGAGTGATACAGTTTTAGTGTGAAAAATCTGTGCTGTAATCACGAATGTCAACACAGTTAGGATGCTTCTCAACCAATCAGATTGTGATGTCGGAACTAACTCTTGTCTAATATGACTAACATGACAGGTTTTGCTTTATATTTTAGTTTTTGTACAAAATTGTGTAAAATGTGTAAAATATTTACCTTTAAGTGATATACATTTCAGAATATGACCACCTCCTAATATTTACAAACACTGTCCATTTTATTAAGTCC

>IH3P4PI01ESH27 length=426 xy=1847_3073 region=1 run=R_2013_10_22_16_44_39_Locus Cm32, motif ATT
GTTCTGTTTGACTCATATGGCTGAGATCAGATAAATTAGATAAATACACTGCTTCTAGGCCTGTCCAGGGTGTATCCTGCCTTCGGCCTAATGCAGGCTGAGATAAGATAATTTGACAATGAACGGACACTGCTTCTAGACCATTATAGACCAAAAATAAGCTTATATTATTATTATTATTATTATTATTATTATTATTATTATTATAGATCCATTGATTCGTCATGGATAGGAATGTTTGACTGAATGCAGGAGACATCAATATTCAGTCATTCTTTAGCCAGATTTCATGGACGGCCACAATTATACACTTAAAGGGGCTATATGTCCGAAATCTATTGTACTAAATCATAAAATGTCTCTCAGAGAAATAAAGAAAACATGCTGAGCTGAAAAGCTTGTATTTCTTCTAACTGTGGTGGAGCC

>IH3P4PI01ERH5I length=726 xy=1836_1556 region=1 run=R_2013_10_22_16_44_39_Locus Cm34, motif TCGGG (reverse complement: CCCGA)
GTGACGGGATTCGTAGATTGAGAAGAGGTGTTTCTTGCTATGCCGTCACAGACGGATGCCTTTGGAGACCCTAATGACCCTAAACGCTTCCATACACCTGCAAGTTCCCCAGAAATTGAGCCTGACCCTCTCCAGGCCCGTGCACGCTCTGTCCGAACCCGACCCGACCCGACCCGACCCGACCCGACCCATAAACGGTCATTATGAGCCCGATTTAAACCCCAGGTTTTTTAACAGCAAGTAGAACGTAAACAGGCCTTTTTAACTCCGATGTCTGATTGTGCCCGGACTCTAGTCGACTCTCCCAGCCCACAGCCTGTTACTCTCCACCACGTTTAGCGCTCGTACTTCACGGGACGATAGCCGGACCGTTTCACGCCCTCTCCGTGCGTCTAGTGTTCAAAAATAAAGGCCTATCACAGCCTCTCACGCACACTGTAGCGCCACACTCCTGACTCTCCTCCACACTGAGCCAGAGGTACTCACCGGACGTCATTCCTCTCCTCACTTCAGAAGCTCCACACGGCGCTGCAGGTTGTGTCATGTGGACCGAGGAGCTGATGTGTGTGTGCTGCAGGCCAGAGCTGTGTGATTTTAACACTCTGACGTGTGACTGGTTGCTATATGGTGATTAGAGTCCGAGGGAAGTGGTGGGAATCTGGGCCCGGCCCGNGTTGGCGTTGGGCATGGACTCGGGCAGAGAATCTAAACTCTACCTTCTTGACA

>IH3P4PI01DI77X length=581 xy=1332_0203 region=1 run=R_2013_10_22_16_44_39_Locus Cm35, motif ATT (reverse complement: AAT)
GAGTCTGCAATCTGATGTATGATGACATCCAAACAGCTGTCTGGAGATAGAAATACACATTCACCAAGGACTTTATTAGGAACACCTGTACACCTACTCATTTATGCAAGTATATAATCAGCAAATCATACGGCTGGAGTGCAGTGCATAAAGTCATGTACATACAGAACAGCAGTTTCAGGTAATGCTTAATAGCCATTAGCAAAAGTGTGACCTGGCATGCTTGATGGTGCCAAGCAGATTGGTTGAAGTATTTCTGTATCTGCTGATCTCTTGGGAGTTTCACGAACCCCTGTAAATAATAATAATAATAATAATAATAATAATAATAATAATAATAAAACATCCAGTAAGCAACAATCCTGTGATGGAAACACTTTATTAATAAGAGAAGCCAACAGAGAATGGCCAGACTTGTTCAAGCTGTTAGAAGAACTAGAGCATCATAGAAAACATAACATAACAAGGCTTGAGGTGAATGGGATACAACAGCAACACTACATAATGTTCCTGAGGCTGCAGTGGGCACAAGCTCACCAGAAATAAACAGCTGAAGACTGCAAAAAACATAATCTGGTCAG

>IH3P4PI01EXS6L length=583 xy=1908_0875 region=1 run=R_2013_10_22_16_44_39_Locus Cm36, motif ATT (reverse complement: AAT)
AAATGTTCAAGATTTTGCAATTTTATTCATTTATTAATACTTTTTTGTCAACTGGAAGGTTCATTAAGACCATTATATTCACCCTCAATGTTAGTTAGCAAATACTAAAAGCAAACTTAAGTTAGCTGATAGCTACACACGTTATTTGTTATTTGTTTTGATAATCAGTAGATTATTTGACTATGAAATAGTCTTGTTGCAGTCCTGTCTTGCAGACATCATTGTTGGCCCCGGAATAATAATAATAATAATAATAATAATAATAATAATAATAATCCTCATTAATTTGGACTCCTAATAATCCGTCTTTTTTCTGGCACGTTAGACTTTATTGAGCTGGATTCGTGCTTGGACCCCTTGTATTGTTGTCTTCCTGGATGTTAAACTTAGCAAATGAACAGTCATTTGTGCATCATCGCCTGTAGAACATGCAAACGTATTTCTCCCTAAAAAAAATCATCTTATTTGACTTTGATGTTGGCTCCTTTTAATCGTGTCTTTGTAGTAACCGTTGCTCTTATTAGCTTCTGTAAAGAATAGAGCATAAGAGCAAGAACCCAGTGAAAATGTCCTCATTGAGTGA

>IH3P4PI01C44GU length=304 xy=1171_1612 region=1 run=R_2013_10_22_16_44_39_Locus Cm38, motif ATCT (reverse complement: AGAT)
GCATCATGCATAAAAGTGCCCCAGATTTTGTACTTAACACTTCCTCTTGTCTGCTTAAGAATAGATAGATAGATAGATAGATAGATAGATAGATAGATAGATAGATAGATAGATAGATAGATAGATAGATAGATAGATAGATAGATAGATAGATAGATAGATAGATCAGGACATGACTCAGGTACCCTTGAGCAAGGCATCTAAGCTCCAACTGCTCGCCGGGCGCAGTGTGTGTGTGTGTGTGTGTGTGTATAGTGTTTTACTGCATGGATGGGTTAATTAACTCTTGTATGCAAAAAAAAAG

>IH3P4PI01DIR3Z length=764 xy=1326_3901 region=1 run=R_2013_10_22_16_44_39_Locus Cm39, motif TTC
AGCCCTCACAGGCTGTTTAACCAACAACATGTTTATAAAGTGAGAGTGGAATCAGTCAATTACAGTGTGAGTTTCAGTGGGTGGGATTAATGTTGAGAGAAAAACGTCGCTTTAGGCTTCCTGCAAGGCCAAAATATGTCACTGATTGCGGGCATGAGCAGTGAGACTACGTTAGCTAGTTTAGCTTATTAAGTCTGTTCATGCGCACTTCCACATTAACTACGTAGTCACTGTTTGATACAGCTAACTTTATACCATCTTTAGTGATTGCGCAATACTTATGTTATGCAATTTATATTCTTCTTCTTCTTCTTCTTCTTCTTCTTCTTCTTCTTCTTCTTGGCACACAATTTTTGTCCACTACTTAGTCTTGTAGTTTTTGAGATATCGACACTGCATTTCTGCATAATTCAATTTTTTTTCCACAGAGAATTAATAAGACTGAAAGGTGCATGCCCACCCCTGAGCACTAATTCACCCTTGGCTTGATCCGCACTCATCCTATTTTACTCCCTTAAAGACCTGTTTATACTTCAGGCCTTAACTAAAACTAGATAAAACTCAACTAGNTATCGACATCGTTCCACTTCCAGATTGTTCGGCCTGATCGGGATTTATGTGCTTGTATACAGCCTTTTGATCGGACTCCCGGATGCCGTGTAATTCCGGATTTTATCTGATTTTTATCTGATCTGATCTGATTTTCCCATAGAGAATGAAGGGATGGAACGTGTATGTCTACCTACCAGAGATGCTCACAAGTC

>IH3P4PI01BS2P9 length=487 xy=0624_0383 region=1 run=R_2013_10_22_16_44_39_Locus Cm40, motif AGTG (reverse complement: CACT)
GAAGCATTTGGATTTGGGACACTTAACCTGCTGTAACCTCTTATTTCTTAACTATTGTCTACACTGCCTGCATAATTTTTTCGTGGTTCTGCTCTGTTTCTGCTCTGTTTCATCTACATTCTCTGTGTTTCCATGAAGGATATGAAGGATATATGAAGAAAAAATTGAAGGAAATGATTAGACAAAAAGACTCCATCTATATCTGTATTAAATGTTGAGCATGAATGAGTCGGTACTTACAATATCCAGAATATGTCCAGAAAAGTGTACATATCATTTATTTAAATGATGATAAAACATAATTTAGCCCACCACTAATCACTCACTCACTCACTCACTCACTCACTCACTCACTCACTCACTCACTCACTCACTCACTCACTCACTCACTCACTCACTCACTCACTCACTCACTCATCTTCTAACCCTATCCCAGTGTTCATAGGGCTCATAGGTCCCATTTTACTGCTTAATTAAGCCTGGAAGC

>IH3P4PI01D0P3R length=329 xy=1531_1429 region=1 run=R_2013_10_22_16_44_39_Locus Cm41, motif ATCT (reverse complement: AGAT)
GGTGGTCCTGTGTGGGGGTCCGGACTATTAAAGTACAGTGTGAAAGGGACAAATATATAAAGTATGCAGAGAATAGATAGATAGATAGATAGATAGATAGATAGATAGATAGATAGATAGATAGATAGATAGATAGATAGATAGATAGATAGATAGAAAGATGTGGATGCACTGCAGTAGCATGCCTCCAGATACCTGTGACAGCTTACTAGACCCTTATTAAGCCACTCCTTGTCCATCTAGATGCTGTCCGTGCTGCACACGGTGGTTGCTCTGGATATTAGCCGGTGGACTGGGTATCACTGCCCACAAAAACTTTGTATCTCTTT

>IH3P4PI01EBH28 length=653 xy=1654_0450 region=1 run=R_2013_10_22_16_44_39_Locus Cm42, motif AAC
GGCTAATGCTGATCACCTTTGATATCTGATTCCTGGAATATGCTGATGAAGGTAATCTGGGTCAGCAGGAATCACTTATCACCCCTCAGTTACTGTCACGTTCACTCTTATTATCACTCCGCCTCTTACTAACACACTCCTCCAGCTCGTTAGACACTTTCTTAATGCTTCAATAAATCTTCAATTAATAATCTTAATTAACACTTCTTAACCAGGAGCTCTAGATCAGTCACCGACGACAACAACAACAACAACAACAACAACAACAACAACAACAACCACACCATACAGTCCTCATACAGGCTGAGGGTCTTCCACCAAGACCAAGCCACATGTCACACGGCTGCAAGGACCCCTAAATCCCCAGACCTGAGCCCAACTGAGCATCTGTGGGACCACCTCAATTATTGTGTTCACTCTATGGAGCCTCCTTCACACCCCTCTAGAAGCTTTGGGATGCACTGCTGTCAGCATGGCTCCAGAAACCCGAGACAACCTACCAAGACCTTCATGAGTCACGCCCAGCCCATTCAGCTGCTGCACACAGATACAACTGTGTATGTATACTGTTTATCATGGATCTCTAGACTAGAACTCCATTTATACACTCAGTAGAGTCGTGTAGGTTCACTCGTGGTTCATATATACACTCA

>IH3P4PI01EJRCG length=312 xy=1748_0670 region=1 run=R_2013_10_22_16_44_39_Locus Cm44, motif ATAGT (reverse complement: ACTAT)
ATACTTATACTATACTACACTACACTACACTGTGTAATATTATTTTAAGTAAAGGTTCCTAAATGGTTCTTAGATTTGCATTACATACATTACATCATATTACACTTATACAAGGTGCCAGCTATTATCAGTTATCATTTAAAAGATTTCATATTACTATATACTATATTATATACTGTGTACTACACTATACCATACTATTGTATACTATACTATACTATACTATACTATACTATACTATGTCTAAATCTATTTAAAGTAAAGTGAAAAAGGAAATGTGCAGGATGCTCACAGGCTCTTCAACAGTAGGTG

>IH3P4PI01DULWP length=440 xy=1461_2775 region=1 run=R_2013_10_22_16_44_39_Locus Cm45, motif ATT
AAATGAATATAAGATCAGTGCAAACAAGTATAATTCCTTTGATATAAATATTAGTTAATTATCTTAACATTGAATTAAAATGAGCTTAAGTGTATTTAATAAGGCTAATCTTCTTTCAAGCTTAAAATGTTTATTTAAAATATGCTAATGATTTGCCAGTGTAATGAGAGGATCTGTCTGACTAAACTCAAAACGAGTAAAATGTTTCTTGAAATTGTTTAAATATCTTAAAACAATTTAACNACATATTAACTACATATTGACTTGCCATTTACCAAGATATTAGTTTCTGTAGTGCATGTGTTTGTGGTATTATTTAAAATATATTATTATTATTATTATTATTATTATTATTATTATTATATATATTATTAAGAATTTTGTTTTCTATTTATTCGGCTGATTATAAGATTAAAACCATGTAAAATTGTAACATCGCT

>IH3P4PI01B4EKY length=232 xy=0753_0576 region=1 run=R_2013_10_22_16_44_39_Locus Cm46, motif ATT
ATAATGAATAATTATTAGGGTAGCACAGTGGCAGTGGTGTCTTAGATTTCCTTAGATTGGGCCCAAAAATGGAGCCAACTTAGCCGTGCACATTCTGCCAACATTAACTGTCATTATGAGCATTATTATTATTATTATTATTATTATTATTATTATTATTATTACCTGTATATAGTAGTATATATAGTAGGTAGTTTGGGTGATACAGTTGCTGTATCACTGTAACTGATAG

>IH3P4PI01D1EFW length=348 xy=1539_0202 region=1 run=R_2013_10_22_16_44_39_Locus Cm47, motif ATT (reverse complement: AAT)
GTACAGCCGCTACGTACCCGGATGGAGGAGTTTCCAGACACTATAGTTATGTGCTTCTGCATAGTCATCTGCAGCATAGGAGTCTAACGGAGGGGAGCAAGCTTATCAAGGAGATAATAATAATAATAATAATAATAATAATAATAATAATAATAATAAATAAAAAATGTTACAAATAATAATCGTTAAAATTAGACATTTATAATTATATAGTCAGCGGCCATTTTATTAGGTACTTGTTTGTACACCTTCTGCTCATTTTTACCTTTTAGGTGCACTTTGTAGTTCTGCACTTACAGACTGTAGCAGTTCTGTTTCTCTGTATACTTTATTACCCTGTTGCTTTAA

>IH3P4PI01DAEJC length=451 xy=1231_2182 region=1 run=R_2013_10_22_16_44_39_Locus Cm48, motif ATT
GAATGTCTGATACCTGCTAGTTTAATAGTATTTTAATGATGTTCTGGCTCTAAAATCATCGTGTATAACTCGTAGGGATGGGTACAAACGAAGGGTATCGAAGGGTACAAACGAACCAGAGTGCTGGAGTGAAAACACCCTAAGTTTATACTGTTATTTAGACGCCTTCGCTCAGCATGTTACATATGCAGAACATTTCTATATGATGTTAATAATAACAATAATAATAATAATAATAATAATAATAATAATAATAATAATAATGGGCAGCATGGTGGCGCACGGTAAACCACACCTGCACATATAAATAAGTTGTATCTTTAATAAGAGCTTCTCAGCAGCTGATCTGCAGGCTCTGTGTTTGATGTGTACTTACGAGGCAGAGGCAGGAGGTGGTTGTGGTGTGGTTGTCTGTGTTGTGAGGTGGTGATAGTGTGTGTTGTGAGGTGGT

>IH3P4PI01AV1DR length=233 xy=0247_3181 region=1 run=R_2013_10_22_16_44_39_Locus Cm49, motif ATT
TGATCTTTCCTCAGAACTGTGTTCATAAAGAGGTTACCTGCTCCACTGTGACATGTTGCTCTGTACCACTCACCGGAGTCATTGTTGAACACATTATTATTATTATTATTATTATTATTATTATTATTATTTATTTCAACCCAACAAATGACCCACACAGTCATTCTGACAGACTGTATTACCCTACAGGAAGTGTAGGGGCGATATATGGACCTACGTGGTCATTCTGATGG
