# Supplementary material for: Microsatellite loci development and population genetics in Neotropical fish Curimata mivartii (Characiformes: Curimatidae)
Source: PeerJ. 2018 Nov 13;6:e5959. doi: 10.7717/peerj.5959 (PMC6238776; doi:10.7717/peerj.5959)
Supplement: Supplemental Information 3 — First line indicates respectively: Number of loci, Number of individuals, Number of sampled site, Number of sample size for each sampled site, number of regions, number of individuals by region. Second line indicates respectively: sample identification (ID), Site, Locus name for 27 loci. Loci highlighted in gray were excluded of further population genetic analysis. [file peerj-06-5959-s003.xlsx]

## Sheet: 27Loci
27	207	7	24	30	29	19	35	35	35	1	207
ID	Site	Cmi31		Cmi40		Cmi46		Cmi44		Cmi41		Cmi34		Cmi39		Cmi03		Cmi47		Cmi32		Cmi42		Cmi36		Cmi35		Cmi38		Cmi49		Cmi48		Cmi45		Cmi09		Cmi01		Cmi17		Cmi02		Cmi07		Cmi08		Cmi16
73865	Man	251	251	265	273	163	163	250	255	278	282	0	0	166	190	299	299	161	164	242	257	288	288	160	172	311	314	200	204	111	114	238	238	287	293	95	105	188	204	236	244	247	247	280	296	236	241	191	200
73868	Man	239	248	257	273	163	163	250	250	294	298	0	0	199	202	299	302	170	176	251	251	288	288	148	160	308	329	216	216	111	111	241	241	287	296	95	105	148	148	244	244	183	183	296	300	241	241	188	200
73864	Man	224	239	249	261	160	160	250	295	290	298	295	310	166	172	293	302	167	170	242	242	288	291	148	157	311	314	208	212	111	120	241	241	293	293	105	105	176	216	236	244	207	211	276	300	236	246	191	197
73869	Man	239	254	225	297	160	166	260	295	294	310	295	310	184	208	296	299	164	173	242	251	288	291	160	163	305	323	220	224	105	105	238	241	284	287	100	110	148	208	240	244	239	239	284	292	241	241	191	197
73894	Man	224	224	193	225	160	169	250	250	278	298	0	0	163	166	299	302	164	167	242	245	282	288	148	169	314	320	204	204	114	123	244	244	287	299	100	105	180	212	232	232	239	251	284	288	241	251	203	206
73892	Man	248	251	265	277	160	160	280	300	262	286	310	310	163	202	293	302	158	185	251	251	279	288	151	175	329	329	228	232	111	123	229	253	287	299	110	125	188	200	240	240	239	247	288	288	226	256	191	203
73893	Man	224	224	209	257	163	163	250	295	286	302	300	300	202	208	299	299	158	170	242	251	282	288	157	163	311	311	236	240	105	111	247	247	287	290	100	105	184	208	240	248	247	247	284	296	236	241	191	206
78023	Man	224	245	209	209	163	163	250	250	282	306	295	310	196	202	296	302	161	164	251	260	288	288	157	163	314	332	216	216	105	123	238	241	281	293	95	110	172	176	232	240	263	263	292	308	236	256	188	203
29408	Man	239	239	225	265	148	160	250	270	286	294	295	295	163	196	296	302	158	170	251	251	288	288	169	172	305	308	220	220	111	120	241	250	296	296	100	110	180	208	244	252	215	215	296	304	236	246	206	209
29409	Man	224	236	269	269	151	160	250	250	274	294	310	310	202	202	296	296	158	173	248	251	279	285	154	160	305	317	212	228	105	111	241	241	281	296	105	105	212	216	240	240	255	267	292	296	241	256	191	194
29407	Man	224	239	209	257	160	163	250	260	294	310	0	0	163	226	290	299	161	173	242	248	282	288	148	151	305	305	216	236	105	117	247	247	290	293	105	115	172	192	232	236	255	267	296	296	236	256	200	215
29548	Man	224	224	237	257	160	163	250	275	294	334	310	310	166	220	293	299	158	161	251	260	288	291	154	157	305	323	192	224	114	114	241	247	287	293	90	100	196	200	236	252	247	255	288	288	241	241	191	200
10208	Man	224	239	225	297	160	163	250	285	310	330	310	310	196	208	296	302	161	164	257	257	273	291	154	154	305	314	216	228	114	120	238	244	290	293	105	110	188	208	232	240	255	263	288	296	236	236	191	197
33106	Man	224	248	229	261	160	160	275	280	262	286	295	295	202	226	293	302	158	170	248	251	288	294	151	160	311	314	244	256	111	120	250	250	281	293	100	105	204	208	240	244	243	259	288	292	246	256	179	200
53179	Man	224	248	273	273	148	163	250	280	286	290	295	310	178	223	299	302	158	179	251	251	276	285	154	157	305	305	188	220	111	126	241	247	284	293	100	105	124	192	232	236	231	235	284	288	236	241	194	200
73866	Man	224	251	257	281	163	166	250	250	294	314	0	0	172	190	293	296	173	176	251	260	288	291	160	160	311	335	200	200	105	111	241	247	287	290	105	105	184	204	240	244	199	199	300	300	231	261	191	191
73895	Man	224	242	209	261	160	166	255	295	286	298	310	310	175	199	296	302	164	167	242	248	288	288	148	160	311	311	196	196	111	114	238	241	278	296	105	105	208	208	240	244	247	259	288	292	236	236	191	203
78601	Man	233	239	209	209	148	148	250	250	302	302	295	310	166	172	299	302	158	158	242	251	288	288	157	160	305	311	208	208	111	114	238	238	281	290	95	100	168	192	232	244	195	211	0	0	236	236	191	197
73871	Man	230	239	249	277	160	160	280	285	294	306	300	300	202	220	293	296	170	179	248	251	288	288	160	166	305	311	232	232	111	120	229	250	287	287	105	105	200	208	236	240	231	243	284	296	231	236	191	200
78599	Man	227	239	209	209	163	166	250	255	298	302	295	295	175	220	296	296	164	173	248	248	276	279	148	157	308	308	212	232	111	111	235	241	278	290	105	115	196	204	240	248	239	243	292	328	241	246	194	200
29406	Man	224	245	221	269	160	163	250	250	290	306	295	295	175	196	296	302	161	161	245	245	288	288	151	154	311	314	220	228	111	126	229	229	290	302	105	110	184	204	240	240	231	231	284	284	236	236	197	206
29547	Man	230	239	213	281	160	163	260	270	298	302	295	295	178	211	302	302	161	164	245	248	279	297	157	163	311	314	220	224	111	126	238	238	287	293	110	115	180	192	240	240	235	251	288	296	236	241	191	203
73870	Man	224	224	221	269	160	166	250	275	282	286	295	295	163	166	299	305	164	167	248	251	288	288	160	166	305	311	216	216	111	123	241	241	284	287	95	105	164	172	232	232	183	183	284	284	236	241	191	191
78600	Man	224	245	241	261	163	163	260	260	302	302	310	310	163	175	296	296	161	167	242	245	276	288	157	166	305	311	212	228	105	111	241	241	290	293	100	105	176	192	240	240	219	239	276	276	236	236	191	191
73920	Grande	239	239	253	269	163	163	250	250	282	282	295	295	163	202	296	296	158	170	248	248	288	288	148	148	311	329	232	232	123	123	241	247	278	290	100	110	196	200	240	244	211	215	284	288	236	246	191	197
73497	Grande	218	224	205	209	160	160	250	270	266	290	0	0	190	208	299	302	164	173	245	248	288	291	163	172	305	317	216	220	111	111	241	241	287	296	110	110	176	204	232	240	0	0	0	0	236	241	179	191
13949	Grande	218	224	217	217	160	163	250	250	282	290	295	295	175	178	296	302	158	167	251	260	288	288	154	163	305	305	212	240	117	129	229	229	281	287	100	105	188	200	232	248	235	251	288	292	236	236	197	200
14328	Grande	224	248	237	245	160	163	250	270	294	298	310	310	184	226	293	296	161	161	248	251	288	288	148	154	311	314	200	260	111	114	229	241	278	287	110	115	176	200	240	240	247	247	0	0	236	256	194	200
13932	Grande	233	239	233	249	148	163	255	285	278	302	295	295	175	199	296	299	158	158	245	251	288	288	169	169	305	320	200	248	111	111	238	241	287	296	105	110	156	184	244	244	0	0	0	0	236	236	191	194
10410	Grande	239	245	261	277	148	160	250	260	306	306	295	295	172	184	299	305	161	173	245	254	288	294	154	160	305	320	216	220	105	111	238	241	287	287	100	110	184	188	244	244	215	215	304	304	241	241	191	206
13634	Grande	224	224	249	269	160	163	250	270	298	302	295	295	178	184	299	302	158	170	242	245	288	288	151	166	305	311	220	232	111	111	241	244	290	293	100	105	180	184	240	244	0	0	0	0	241	246	206	206
29616	Grande	224	248	225	241	148	163	250	285	294	294	295	310	190	226	296	299	158	161	248	251	288	288	160	160	305	326	200	236	111	129	241	241	281	296	105	105	196	200	236	244	0	0	0	0	236	241	197	200
73498	Grande	224	224	209	225	148	166	250	250	274	290	295	295	211	214	299	299	161	167	251	251	288	291	154	160	305	308	204	204	105	126	238	238	284	287	115	125	184	188	240	240	223	235	288	288	236	236	188	188
58902	Grande	224	230	209	265	160	163	250	275	286	290	295	310	172	226	299	302	164	173	248	251	282	288	157	166	311	314	208	220	114	123	241	241	287	290	110	115	196	196	240	244	0	0	0	0	236	241	191	206
14526	Grande	224	239	201	225	160	166	270	275	290	302	310	310	187	187	293	293	164	194	251	251	282	291	151	154	305	311	204	236	111	129	238	241	287	287	105	115	196	208	244	248	223	239	288	292	226	246	191	209
14525	Grande	224	224	273	273	154	160	250	250	290	302	310	310	166	199	296	299	161	161	251	251	276	294	148	148	305	305	224	236	111	126	229	241	293	293	95	105	188	192	240	240	223	235	292	296	236	246	197	200
13934	Grande	224	239	253	261	163	166	250	270	298	298	310	315	172	199	293	296	161	164	245	248	282	297	154	166	305	305	216	248	111	111	247	247	287	287	105	115	176	188	236	240	239	239	272	272	236	236	185	194
14523	Grande	224	239	225	281	160	163	250	270	278	290	295	310	190	196	299	299	158	161	248	251	288	291	154	157	311	314	208	212	111	111	238	253	287	293	110	110	152	184	240	244	235	235	288	292	251	256	179	188
10253	Grande	224	239	257	273	160	163	250	255	278	294	310	310	166	211	293	296	161	173	251	257	279	288	148	157	311	320	220	232	117	117	238	238	284	293	95	105	152	212	240	240	223	223	284	296	236	251	191	191
13933	Grande	224	248	213	213	160	166	255	270	298	302	295	295	172	175	299	299	158	161	248	254	300	300	154	154	305	314	220	228	120	126	229	235	287	287	100	105	132	176	236	244	211	235	0	0	231	241	200	203
13931	Grande	230	230	209	281	148	163	250	285	294	306	295	310	166	172	302	305	158	164	248	251	288	300	154	160	311	320	204	228	111	111	235	235	284	290	105	110	172	172	232	240	219	219	304	304	236	241	191	191
13635	Grande	224	248	217	217	160	163	250	270	282	282	295	295	175	196	296	299	170	173	248	251	282	288	166	175	305	314	188	236	114	114	241	241	290	293	95	105	188	200	240	248	187	187	276	304	241	241	191	197
14524	Grande	236	239	209	229	160	169	250	250	294	302	310	310	175	208	296	296	161	164	245	251	288	294	154	157	305	305	208	208	111	111	238	241	287	299	100	105	148	148	232	236	235	235	0	0	236	241	188	194
10860	Grande	224	224	233	289	160	160	250	290	302	302	295	295	214	214	290	293	158	167	248	251	288	288	157	172	311	320	232	232	105	105	229	229	299	299	100	105	196	212	240	240	215	219	296	296	241	241	200	206
20023	Grande	239	239	261	277	151	163	250	250	290	290	295	295	178	202	296	296	158	170	245	245	288	297	163	169	305	311	204	220	111	111	238	241	278	287	105	105	184	196	236	240	219	219	284	284	236	246	191	197
10411	Grande	224	224	225	257	160	166	250	250	290	298	295	295	178	184	299	302	167	167	248	251	288	288	154	154	305	305	212	216	120	129	241	241	278	281	105	105	164	200	236	248	239	259	284	292	236	236	191	194
14547	Grande	239	248	205	217	154	160	250	270	282	298	295	295	166	175	296	296	167	176	251	251	279	288	157	157	305	323	208	224	111	123	247	247	278	290	95	105	184	200	232	252	239	239	292	292	246	246	191	206
10861	Grande	230	239	261	277	163	163	270	280	274	274	295	295	163	199	299	299	158	167	242	248	288	288	160	166	305	311	180	212	111	111	241	241	281	302	95	105	168	184	236	244	239	239	288	292	236	241	188	200
10250	Grande	224	245	237	265	148	169	270	285	278	282	295	310	163	172	299	299	158	176	242	254	279	291	151	169	311	311	196	220	111	129	238	238	281	287	115	120	196	200	244	248	223	223	276	304	236	241	197	206
10862	Grande	245	248	221	269	160	160	250	270	286	302	315	325	166	226	299	302	173	173	251	257	279	288	157	160	305	305	188	228	111	126	238	244	293	293	105	110	196	200	240	244	215	231	276	288	241	246	206	206
10863	Grande	224	239	261	273	163	163	280	280	278	298	295	310	187	190	293	299	164	167	251	254	279	288	154	163	311	320	208	216	105	111	241	241	290	293	105	105	148	196	232	240	243	243	288	292	246	256	197	203
13633	Grande	245	248	209	229	148	163	250	295	286	290	295	295	196	223	299	299	161	167	251	254	288	300	154	160	311	329	228	228	105	105	241	241	287	293	105	105	168	192	232	236	239	239	292	292	241	251	191	194
104019	Grande	224	239	213	253	160	160	250	270	278	278	295	295	166	202	299	299	161	170	254	257	279	288	160	166	305	311	212	216	114	114	241	241	296	305	105	115	176	196	240	244	199	199	284	296	226	241	188	191
29776	Grande	224	245	245	293	154	154	250	295	278	294	295	310	196	235	296	296	158	158	242	248	279	288	151	157	311	314	224	228	111	111	229	229	290	290	105	110	180	216	240	244	223	223	288	288	226	236	188	200
11070	Las Culebras	224	239	209	253	160	160	250	295	294	314	295	295	163	196	296	302	161	164	242	251	276	279	154	160	311	314	208	212	111	111	238	241	287	290	100	115	168	204	236	240	203	251	300	304	236	241	194	197
11067	Las Culebras	227	230	253	269	148	166	255	265	302	306	295	295	166	178	299	299	167	167	248	242	279	282	151	154	320	320	224	240	111	126	244	244	305	305	105	110	140	160	236	244	235	239	308	312	296	306	191	203
13936	Las Culebras	224	224	293	293	148	166	270	275	294	294	300	305	163	184	299	299	158	167	248	260	291	300	160	163	305	308	224	224	111	114	235	247	284	290	105	110	176	188	236	240	203	223	284	324	236	236	191	200
10935	Las Culebras	224	239	221	233	154	160	250	250	290	298	295	295	178	178	296	299	158	167	242	245	282	282	154	160	308	308	212	212	105	111	238	247	281	281	105	105	196	212	256	256	195	267	304	304	241	251	191	191
73469	Las Culebras	224	239	221	229	160	160	240	250	286	294	295	310	178	187	299	302	161	167	248	254	282	291	157	160	314	314	196	224	105	111	232	241	287	293	100	110	188	192	236	244	0	0	0	0	251	256	179	188
11066	Las Culebras	224	251	249	297	160	163	260	270	302	302	275	275	169	190	296	299	161	170	242	242	288	294	154	172	305	308	212	224	111	117	229	229	293	293	105	105	180	192	236	240	183	255	288	328	226	241	191	200
11063	Las Culebras	224	239	241	249	148	163	250	270	286	298	300	310	229	229	299	299	164	167	242	245	300	300	154	163	302	323	232	240	111	114	241	241	287	290	100	110	192	196	232	240	239	263	296	320	236	241	185	191
11064	Las Culebras	224	251	213	297	160	163	250	260	278	282	305	310	190	199	299	302	161	185	248	251	294	297	148	148	308	317	184	248	111	111	238	241	287	293	100	105	180	200	232	240	235	259	296	296	236	241	191	194
10419	Las Culebras	230	251	249	249	154	163	250	255	266	266	310	310	178	214	296	302	164	170	242	245	297	297	148	160	305	308	232	236	111	129	250	250	293	299	105	105	176	200	236	244	243	247	292	292	226	246	191	194
58926	Las Culebras	224	248	225	269	163	166	250	250	306	306	275	275	196	199	296	305	164	164	242	242	276	282	157	160	302	320	216	240	114	114	238	238	290	293	110	115	180	216	232	248	223	227	292	304	241	246	197	197
13940	Las Culebras	224	242	245	281	148	160	250	250	294	302	0	0	163	172	299	305	158	179	251	251	279	294	154	154	305	305	220	224	105	123	244	247	293	293	110	115	184	188	244	244	199	211	284	304	246	246	197	200
13943	Las Culebras	224	248	249	261	160	160	250	250	290	290	310	310	163	172	290	296	158	161	242	257	282	288	148	160	296	296	216	232	105	111	238	241	290	290	105	105	160	160	232	240	219	223	292	304	236	241	197	206
13939	Las Culebras	224	242	209	257	166	166	250	250	278	282	295	310	190	199	296	299	158	176	254	260	297	300	154	154	302	311	212	212	114	126	241	247	287	293	100	105	152	152	236	240	235	271	304	312	236	256	179	191
11065	Las Culebras	224	227	225	281	148	163	260	280	282	298	305	310	160	205	299	299	161	164	251	263	300	300	154	160	305	314	208	220	111	111	241	247	290	293	105	105	164	192	232	244	183	183	284	300	236	236	191	191
11026	Las Culebras	224	239	225	281	148	160	250	250	290	314	0	0	175	244	293	296	158	167	251	254	288	288	154	163	308	308	216	232	111	111	256	256	290	302	105	105	180	184	236	244	247	255	284	304	236	236	197	200
13944	Las Culebras	224	227	229	257	160	160	250	250	286	302	295	295	196	211	296	299	161	170	245	251	297	300	154	154	311	320	208	216	111	117	241	244	278	287	110	110	208	208	236	244	235	243	280	300	241	256	179	191
10417	Las Culebras	224	224	209	253	160	163	250	250	282	282	310	310	178	235	296	302	158	164	251	257	297	303	151	154	302	302	224	224	120	126	244	247	287	293	105	110	196	196	236	244	183	183	296	296	236	241	191	200
10421	Las Culebras	224	227	217	249	163	163	250	250	286	314	295	295	181	214	296	299	161	173	242	260	279	282	154	163	302	314	192	196	111	129	241	241	278	299	100	110	168	192	236	240	251	255	280	324	236	246	191	191
10415	Las Culebras	224	224	209	313	154	166	270	295	298	314	295	295	163	208	299	299	158	170	248	254	294	294	154	160	308	308	208	220	105	117	244	250	293	293	105	110	152	176	236	240	235	255	292	308	236	246	197	212
29411	Las Culebras	239	245	209	253	148	166	250	270	254	298	295	295	178	190	296	299	158	161	245	248	279	288	160	169	308	311	208	224	111	111	238	238	287	299	105	105	204	204	240	240	243	251	0	0	236	236	191	203
13938	Las Culebras	224	239	241	253	160	160	250	270	286	286	300	300	163	196	299	299	167	170	257	263	297	300	160	163	302	305	216	236	105	111	241	241	287	296	105	110	164	228	240	240	187	247	280	288	246	256	191	203
73538	Las Culebras	224	224	249	265	148	160	270	280	278	286	295	300	199	199	299	299	167	179	245	245	276	288	160	172	311	317	200	220	111	123	241	247	281	302	105	110	148	212	240	248	191	191	272	272	241	246	191	191
73468	Las Culebras	239	248	269	273	160	160	250	280	266	298	295	295	163	178	296	299	164	170	251	251	288	288	151	151	305	311	208	232	111	111	232	232	287	293	105	110	164	180	224	240	187	187	264	264	236	256	203	203
13638	Las Culebras	224	251	261	261	160	163	250	260	298	302	310	310	178	190	293	299	173	173	242	254	294	300	157	157	302	308	212	232	111	123	241	241	290	293	100	105	164	192	240	252	179	247	280	296	236	236	191	203
10418	Las Culebras	227	248	209	249	151	160	250	260	266	282	295	295	169	214	290	299	161	173	245	248	273	273	154	163	302	308	232	240	111	123	229	241	290	293	110	125	176	180	232	240	255	255	292	304	226	236	191	191
11069	Las Culebras	224	224	241	261	160	160	250	270	298	310	295	300	202	226	299	305	161	164	248	254	300	306	154	163	305	305	204	204	114	126	238	241	293	293	100	100	188	208	240	240	243	247	292	304	246	261	185	191
10416	Las Culebras	251	251	205	233	160	160	275	275	290	318	310	310	169	235	296	299	179	182	242	242	288	300	166	172	305	308	204	212	105	111	244	244	293	299	105	105	180	192	232	244	191	247	288	304	241	256	191	206
13937	Las Culebras	224	224	257	273	160	163	245	265	286	290	310	310	166	226	293	299	161	161	245	254	294	294	154	160	305	314	196	220	111	114	238	238	293	296	105	105	172	212	236	240	227	243	288	296	236	251	194	206
13935	Las Culebras	224	230	241	261	148	160	250	250	294	294	310	310	175	217	296	299	164	167	251	254	297	300	154	169	305	308	184	184	111	123	235	247	293	293	100	100	176	176	240	240	175	243	288	300	236	241	185	203
28723	La Raya	224	227	209	265	160	160	250	250	290	294	295	295	184	208	293	296	164	170	251	254	276	279	154	154	308	311	204	220	111	123	238	238	287	287	105	110	188	192	240	240	243	243	268	288	236	256	194	212
28722	La Raya	224	224	217	217	160	166	250	250	298	302	295	295	211	226	299	299	164	167	242	242	288	288	160	163	305	308	204	224	111	114	229	229	287	287	110	115	188	196	240	240	0	0	0	0	241	241	185	191
73657	La Raya	224	251	213	221	154	157	255	280	298	298	310	310	163	196	299	299	161	176	242	251	294	297	157	169	308	308	216	228	105	105	247	247	287	302	100	105	204	208	240	248	183	183	288	292	246	246	200	203
10277	La Raya	248	251	209	225	154	160	250	255	278	278	295	295	223	238	296	296	158	170	251	251	279	294	163	172	308	317	188	208	111	114	238	241	293	299	100	105	160	160	240	244	235	235	0	0	241	246	188	191
19465	La Raya	239	248	201	217	148	160	250	250	302	306	310	310	178	220	293	299	164	179	251	254	282	288	148	157	311	320	204	220	114	123	250	250	287	287	100	105	148	148	236	240	179	227	280	292	246	251	191	197
19466	La Raya	224	248	233	285	154	160	270	270	266	290	295	310	190	196	296	296	158	170	248	260	279	282	154	154	305	305	208	220	111	111	232	232	296	296	105	105	176	188	232	236	199	199	284	288	241	241	191	203
50693	La Raya	239	251	209	245	148	166	250	270	290	302	0	0	184	190	293	293	164	164	251	254	282	288	157	157	308	311	224	236	111	114	226	238	284	287	100	115	164	180	236	244	183	231	284	284	241	246	191	200
10228	La Raya	224	260	217	265	148	148	250	270	302	306	295	295	196	199	293	293	164	164	251	254	276	279	157	163	308	311	216	216	114	126	229	241	278	296	100	105	164	168	240	248	231	235	280	288	241	241	197	197
10225	La Raya	224	248	221	221	160	163	250	250	302	302	295	295	187	226	293	299	161	167	242	248	288	294	160	172	305	311	192	212	111	123	238	241	293	296	110	110	148	208	240	240	207	207	0	0	236	241	200	200
10229	La Raya	239	251	221	245	163	163	260	270	302	302	295	295	190	190	293	299	158	158	245	248	279	288	154	169	305	317	196	208	111	111	244	244	290	299	105	105	168	168	244	264	239	239	288	300	241	241	191	194
73649	La Raya	224	260	237	249	160	163	250	295	290	290	310	310	178	220	302	302	161	164	248	251	276	279	154	172	305	311	232	232	111	123	241	247	290	293	100	105	184	208	240	252	227	227	280	288	236	256	197	200
28725	La Raya	230	239	229	281	160	160	250	250	286	298	295	295	211	214	302	302	173	182	248	251	288	288	160	163	305	311	224	224	126	126	229	238	281	296	100	105	196	200	240	240	235	239	280	280	246	246	191	194
73647	La Raya	242	254	225	229	160	160	250	250	282	290	295	295	163	166	299	302	164	167	242	242	288	288	160	169	308	311	212	236	111	126	241	241	293	293	110	115	172	208	232	256	259	259	288	292	236	236	197	197
28721	La Raya	224	248	209	241	148	160	250	255	274	302	310	310	184	202	296	299	158	173	242	254	288	288	151	154	305	311	208	216	111	111	238	241	284	296	105	110	200	204	240	240	243	243	288	288	246	246	191	206
19467	La Raya	224	251	241	269	160	163	250	280	282	290	295	295	163	208	299	299	164	164	248	254	282	288	148	160	305	314	232	252	111	111	241	247	278	287	100	120	188	200	236	236	243	243	276	296	236	241	191	191
10276	La Raya	224	245	225	249	160	160	250	295	290	290	310	310	190	199	299	302	158	164	242	251	279	288	157	160	305	311	220	224	111	111	229	247	287	290	100	105	180	188	240	240	251	251	288	292	226	241	191	209
28726	La Raya	224	245	269	277	163	166	270	275	274	302	295	295	178	196	293	296	167	179	242	260	288	288	157	157	305	311	204	212	111	120	241	241	278	287	100	120	196	200	240	240	203	223	284	284	241	246	188	206
28720	La Raya	227	251	241	253	160	166	270	270	278	294	310	310	175	196	293	299	170	176	251	251	288	294	154	157	305	308	208	216	105	120	247	253	290	302	105	110	200	216	244	248	239	247	280	292	246	251	200	200
73646	La Raya	224	239	209	237	163	163	250	250	294	294	310	310	166	235	290	296	161	167	245	251	276	297	154	160	302	323	196	240	105	129	229	247	287	293	105	110	204	212	248	248	195	195	284	300	241	246	191	194
53656	Panela	254	254	269	269	163	163	255	260	290	302	310	310	163	163	293	302	161	170	248	251	279	279	157	160	305	308	204	220	111	120	238	238	287	290	100	105	164	184	236	244	211	211	272	288	246	251	191	200
64222	Panela	224	239	217	273	160	160	275	295	298	302	295	310	172	226	296	296	173	176	251	251	288	288	151	160	311	311	244	244	111	114	232	241	293	305	105	110	180	196	244	244	0	0	0	0	241	241	203	206
64145	Panela	224	248	245	265	148	163	250	250	278	290	295	295	175	187	299	302	158	164	254	263	276	282	154	157	311	314	220	260	105	111	247	247	278	293	105	105	176	220	236	244	0	0	0	0	236	236	191	194
50041	Panela	239	248	249	269	160	169	255	270	290	298	310	310	163	190	299	302	158	176	248	257	279	294	157	157	311	311	212	220	111	129	241	241	278	293	100	105	188	204	236	244	227	231	276	276	236	256	191	197
50044	Panela	239	242	217	217	151	151	255	280	294	302	310	310	163	175	296	296	158	173	251	251	279	279	160	169	311	317	216	228	111	114	238	238	287	305	105	110	188	200	236	248	0	0	0	0	236	241	191	200
11114	Panela	224	248	277	281	163	163	255	290	294	298	295	295	178	211	293	299	158	167	251	254	279	288	163	169	305	320	200	232	111	111	235	250	278	287	100	110	188	196	236	240	199	199	288	296	236	241	191	203
53136	Panela	224	248	221	273	163	163	250	255	270	270	310	310	166	178	302	302	158	164	242	251	273	288	160	169	305	314	216	220	111	120	238	247	287	290	105	105	200	200	240	244	203	203	296	296	236	241	206	206
53127	Panela	224	224	209	229	160	163	255	280	278	286	295	310	163	175	299	299	161	164	245	251	288	291	148	157	305	311	208	212	111	111	229	241	287	287	105	105	160	200	240	256	243	247	276	288	236	251	185	203
53125	Panela	224	224	245	293	148	160	255	255	302	302	295	295	184	223	299	302	158	164	248	251	288	288	157	169	305	311	224	224	123	129	229	229	293	299	115	115	184	216	236	240	223	223	288	300	236	246	203	206
53039	Panela	224	227	229	281	160	163	250	255	282	286	295	310	208	208	293	299	149	170	242	248	276	288	160	166	308	317	200	240	117	117	238	241	281	287	105	110	184	204	240	256	219	247	288	288	236	241	185	200
58827	Panela	224	248	209	209	148	160	250	260	282	282	310	310	163	211	293	296	164	176	242	245	288	294	151	154	311	314	208	212	111	114	247	247	287	293	105	105	180	204	240	240	187	187	288	300	236	246	191	191
58828	Panela	239	245	221	225	160	166	255	295	286	294	315	340	184	214	299	302	161	170	251	254	288	288	148	172	317	329	224	224	111	111	238	241	290	293	105	105	200	200	240	252	199	235	296	296	226	236	191	194
50039	Panela	224	248	221	281	148	163	255	275	274	294	295	350	166	190	296	299	161	176	251	254	288	288	154	163	311	323	208	208	111	111	241	241	287	290	95	100	172	188	232	244	223	239	276	280	241	241	191	203
50040	Panela	224	224	209	253	160	160	255	255	294	302	295	295	172	178	296	299	158	158	248	251	276	288	148	154	305	311	232	240	111	111	238	241	287	293	100	110	200	200	240	240	0	0	300	300	241	246	203	206
50043	Panela	224	224	209	281	148	163	250	250	306	306	295	295	175	178	296	299	161	164	245	254	279	294	148	154	305	308	224	224	126	129	241	241	293	293	100	105	172	176	232	248	199	219	292	296	241	246	197	197
50045	Panela	248	251	233	277	148	166	250	255	290	302	295	310	175	184	296	302	158	164	239	248	276	288	148	157	305	311	200	216	111	111	235	241	293	299	100	115	152	200	236	240	231	231	284	288	241	251	191	206
10399	Panela	224	239	253	277	148	163	255	295	298	298	295	295	175	196	293	299	161	170	245	248	276	288	160	160	311	320	200	200	126	126	229	229	281	299	110	110	172	200	240	240	183	231	296	296	236	246	191	197
10398	Panela	224	230	213	217	160	160	250	250	290	290	295	310	166	208	296	299	170	173	245	251	276	288	157	163	305	308	208	220	111	111	229	241	281	284	100	105	192	196	240	248	239	243	292	300	226	236	191	206
64142	Panela	224	251	245	257	160	160	250	255	282	294	295	295	166	199	296	299	164	179	251	251	294	294	151	163	305	329	204	216	111	120	241	247	287	290	105	105	148	180	240	240	227	227	276	276	246	251	200	206
64148	Panela	224	224	209	265	160	163	270	275	286	306	295	310	175	178	299	299	161	164	248	251	279	279	154	160	305	311	212	220	111	111	241	247	287	296	105	110	132	160	240	240	231	231	296	304	236	256	191	194
64146	Panela	224	248	233	257	148	160	270	280	298	306	295	295	220	220	293	299	164	188	251	257	276	288	154	163	311	311	212	228	111	111	238	241	290	293	105	105	144	204	236	240	243	247	292	292	236	236	197	206
65638	Panela	224	248	225	233	154	160	250	255	278	278	310	310	175	187	293	302	164	170	251	251	288	294	157	160	314	320	196	216	111	126	241	247	278	287	100	105	184	196	240	244	243	243	296	312	236	251	194	206
58818	Panela	227	248	265	277	160	160	250	270	282	282	295	310	178	187	293	293	164	164	245	251	279	279	154	172	305	314	188	224	117	120	241	241	287	287	105	105	168	184	232	240	243	247	288	288	246	251	191	203
58762	Panela	224	239	257	265	163	163	275	275	294	302	295	295	178	196	296	302	161	161	251	254	288	288	163	172	305	314	212	212	111	111	232	241	278	287	105	110	168	224	232	236	223	223	296	296	241	251	185	194
53126	Panela	224	248	257	269	160	160	250	255	298	298	295	310	172	196	299	302	158	161	242	245	288	288	157	160	314	320	204	220	111	114	229	229	278	287	105	105	180	192	236	248	219	219	296	296	231	241	191	206
53137	Panela	239	251	229	233	160	160	270	270	278	294	295	310	172	178	296	299	161	167	242	251	288	294	160	169	305	305	208	212	111	120	229	229	278	293	105	130	212	212	252	252	179	179	292	292	236	236	191	200
58829	Panela	224	239	269	289	160	160	250	270	290	306	295	310	196	208	299	299	161	161	242	248	288	288	157	166	305	305	216	236	111	111	241	241	281	290	105	110	180	188	232	240	187	251	288	292	231	236	203	206
58761	Panela	224	227	209	273	160	163	250	280	290	298	295	310	223	232	293	302	158	161	245	251	279	294	157	163	320	329	216	220	114	123	238	244	293	293	105	110	188	196	240	240	223	223	292	292	236	241	188	194
58882	Panela	227	245	225	281	148	160	250	260	278	290	310	310	202	220	296	296	158	185	245	251	288	291	160	160	305	314	180	200	111	126	235	241	287	287	105	105	172	176	232	240	223	223	276	296	236	241	197	197
58883	Panela	224	251	209	217	160	160	235	250	270	294	295	295	175	202	299	302	164	170	248	251	279	288	163	166	305	311	216	244	105	105	238	241	293	293	105	110	200	200	240	240	219	219	288	292	241	261	194	206
50042	Panela	224	224	261	269	160	163	250	250	278	286	295	310	172	172	299	299	164	170	242	248	288	300	154	157	308	311	200	224	111	111	229	238	287	293	105	115	196	196	236	248	215	215	288	300	241	251	182	191
11135	Panela	242	248	225	261	160	160	250	250	290	290	295	295	163	199	296	296	161	161	245	251	288	297	157	163	305	311	216	224	111	126	247	250	287	299	100	105	184	188	232	240	199	199	280	300	241	251	188	194
31050	Panela	224	239	249	297	148	160	250	280	298	298	295	295	163	199	296	296	161	173	242	254	288	288	157	157	314	317	216	228	105	126	241	250	290	290	105	110	200	208	236	256	243	255	288	292	236	236	191	197
11115	Panela	224	245	245	277	148	166	250	280	282	294	295	295	163	196	293	299	158	167	245	248	276	288	163	172	305	305	192	208	105	132	241	241	287	290	100	105	180	188	256	256	191	191	276	296	236	236	191	206
50046	Panela	224	224	261	285	148	148	250	270	306	306	295	295	175	199	299	299	161	167	245	248	276	288	160	169	305	311	224	236	120	129	241	241	296	299	100	115	188	200	240	244	219	219	280	288	241	246	191	191
13267	Chucurí	224	224	277	293	160	160	270	295	290	298	295	295	208	235	299	302	158	158	245	254	288	291	154	169	305	305	220	220	111	114	229	229	287	290	105	110	228	228	244	244	195	227	288	296	236	251	191	206
6242	Chucurí	224	224	217	217	160	163	250	270	270	290	295	295	178	196	302	305	152	158	251	251	288	288	172	172	305	305	200	220	105	111	238	241	293	293	110	115	180	196	236	236	243	247	284	300	241	251	197	197
13196	Chucurí	224	224	209	209	148	163	250	255	278	278	310	310	175	199	299	299	164	164	245	251	282	288	154	157	305	323	200	204	105	111	232	238	287	296	100	105	192	192	244	244	211	227	292	296	241	256	191	191
708	Chucurí	224	248	209	273	148	163	250	255	290	294	0	0	175	184	299	302	161	164	242	251	282	288	160	160	308	311	196	216	111	111	238	238	287	287	105	110	176	196	240	240	251	267	284	296	236	241	191	197
711	Chucurí	224	224	229	233	148	148	250	280	290	294	315	315	175	175	296	299	158	158	242	251	288	291	160	160	305	314	224	224	111	129	229	241	284	293	100	100	180	200	240	248	231	231	288	304	236	241	200	203
712	Chucurí	224	245	201	229	160	160	250	250	290	294	295	310	187	187	299	305	161	185	248	248	276	288	154	169	314	314	204	236	105	111	238	247	278	293	100	105	184	212	240	252	215	215	284	312	236	236	188	200
6211	Chucurí	224	239	241	277	160	163	250	270	286	286	315	315	166	199	296	299	158	170	248	248	279	288	157	169	308	317	208	228	111	114	241	244	287	287	105	110	176	180	240	240	243	271	280	296	241	241	191	191
6245	Chucurí	224	224	241	245	148	160	250	270	298	322	0	0	184	208	293	296	167	179	245	251	288	294	148	157	308	314	216	216	111	120	241	241	293	299	105	110	148	196	240	248	183	187	288	288	236	241	197	206
20098	Chucurí	227	239	201	201	163	163	275	295	278	298	295	295	175	214	299	302	158	164	251	251	282	288	160	160	314	329	212	232	111	111	235	241	287	287	100	105	176	188	236	240	215	219	280	292	251	256	188	191
20183	Chucurí	239	239	213	229	148	160	250	275	310	310	310	315	166	190	299	302	161	161	248	251	279	288	172	172	314	314	216	224	105	105	238	238	278	293	110	110	188	196	236	240	187	219	288	296	246	246	200	206
707	Chucurí	224	248	265	269	148	160	250	250	290	302	0	0	166	175	293	299	161	164	245	251	288	288	163	163	305	311	208	220	111	111	235	235	287	293	100	105	168	212	240	244	247	263	296	296	236	251	200	206
709	Chucurí	224	224	261	277	160	169	260	295	290	306	310	315	166	190	296	296	158	164	251	254	288	294	160	172	305	311	228	232	111	129	241	247	287	287	105	105	192	196	232	244	235	263	292	304	246	246	191	197
773	Chucurí	239	248	209	221	163	163	290	295	274	290	310	310	175	211	296	299	164	167	251	254	288	288	160	163	308	311	200	208	111	111	238	238	287	290	105	105	176	200	232	240	235	239	288	300	236	251	191	194
20100	Chucurí	224	248	233	233	148	160	250	250	290	314	295	310	178	220	296	299	158	164	248	251	282	288	154	160	305	332	220	228	111	132	238	241	284	302	105	105	176	184	232	240	175	175	312	320	236	256	191	191
20182	Chucurí	224	239	233	233	160	166	270	275	290	318	295	310	166	166	296	299	170	173	251	257	288	288	154	169	308	311	212	212	111	111	244	244	293	299	100	100	200	200	236	240	183	239	300	304	241	246	191	206
6236	Chucurí	224	224	237	273	163	163	255	280	290	298	315	315	199	220	296	299	158	161	248	251	288	288	163	163	308	323	236	236	111	129	247	247	290	290	105	110	160	212	240	252	239	263	296	300	236	241	197	200
6237	Chucurí	230	239	261	277	160	160	250	250	290	302	0	0	163	172	299	299	158	158	245	248	294	294	157	172	314	323	188	216	111	132	241	247	278	287	110	110	188	188	232	240	195	223	288	296	236	241	191	200
6238	Chucurí	224	251	241	269	160	160	250	270	294	302	315	315	163	199	299	302	167	170	245	245	288	288	154	160	305	305	212	232	111	126	238	241	278	293	105	120	188	216	240	252	247	271	292	292	236	246	197	212
6246	Chucurí	224	251	241	245	160	166	250	250	302	306	295	295	172	175	296	299	158	164	242	254	288	294	154	154	305	305	200	220	111	126	229	232	284	296	105	105	196	208	232	244	211	211	280	296	241	261	188	194
6247	Chucurí	224	224	213	245	160	163	250	255	282	294	315	315	187	208	302	302	161	176	248	248	279	288	148	151	314	329	212	212	111	114	238	247	278	293	105	115	196	204	236	244	179	199	300	304	236	251	191	194
6186	Chucurí	227	239	229	281	148	166	250	250	286	306	310	310	211	226	299	302	161	167	242	245	282	282	148	148	305	305	200	224	111	123	238	241	287	287	100	105	172	188	232	240	251	255	292	304	241	241	194	194
6188	Chucurí	224	251	213	301	163	163	250	285	290	306	310	310	184	199	299	299	158	158	248	254	288	288	154	166	305	317	204	240	111	129	238	238	296	302	105	115	168	200	236	240	235	275	288	296	246	251	191	203
13246	Chucurí	224	224	201	201	163	163	250	250	282	290	315	315	178	199	299	305	164	164	242	260	291	297	154	160	305	311	188	252	105	111	247	247	287	287	100	105	172	188	244	244	235	235	280	288	236	241	191	197
13247	Chucurí	239	251	209	273	160	163	250	250	294	326	295	295	190	196	299	299	161	167	251	251	279	282	169	169	305	308	224	232	108	108	229	229	284	296	110	110	164	196	232	240	239	267	276	312	241	241	179	191
13265	Chucurí	224	248	225	225	160	160	250	280	294	298	295	295	166	199	296	299	161	167	245	248	288	288	160	160	305	308	224	228	114	114	229	247	278	287	100	105	152	192	240	244	243	255	292	300	226	236	191	206
13266	Chucurí	224	239	265	269	160	160	250	295	294	330	295	310	208	223	299	299	158	161	248	251	288	291	148	172	305	305	232	240	111	120	229	229	290	293	110	110	160	184	248	252	215	223	288	300	226	246	191	197
20099	Chucurí	224	224	253	253	163	163	250	275	302	314	310	310	175	196	299	305	158	173	242	254	279	282	157	163	305	311	224	232	111	114	238	241	287	290	105	105	200	212	232	232	199	231	284	304	241	246	191	191
567	Chucurí	248	254	253	277	160	163	250	295	282	298	310	310	190	220	299	299	164	170	242	251	288	288	151	172	311	314	220	228	111	132	241	247	278	293	95	105	184	208	240	252	223	239	296	296	241	246	191	197
321	Chucurí	224	239	277	281	157	163	250	280	294	294	295	295	178	220	290	299	173	179	251	260	282	288	151	166	305	314	232	248	111	111	238	241	278	290	100	100	180	204	244	244	183	183	292	296	236	251	182	191
322	Chucurí	224	224	221	237	163	163	255	285	278	282	295	295	172	190	296	296	167	170	242	245	288	288	160	163	305	311	216	224	105	111	250	253	278	293	105	105	156	208	240	240	183	223	300	304	236	236	194	194
710	Chucurí	224	248	209	221	154	166	250	280	310	310	295	310	172	172	296	296	164	164	251	260	288	294	151	166	314	314	220	232	111	114	238	241	287	287	100	110	172	216	232	236	267	271	280	292	236	241	191	197
6239	Chucurí	224	248	225	241	160	160	270	280	302	306	295	310	199	208	293	296	158	173	248	254	279	288	148	157	299	311	188	208	105	114	238	244	287	287	100	105	152	192	236	244	255	267	300	300	236	256	188	200
6153	Chucurí	239	239	209	221	160	160	250	255	278	282	295	295	166	172	296	299	167	170	251	254	288	288	163	166	305	305	220	224	123	126	238	238	290	302	105	115	184	204	232	236	223	227	288	300	236	241	191	194
6187	Chucurí	248	248	209	229	163	163	250	300	282	306	295	295	166	172	290	299	167	170	245	251	282	288	157	160	305	320	224	224	111	129	232	244	281	281	95	100	168	180	236	244	223	243	292	296	226	236	191	194
13248	Chucurí	248	251	257	261	160	160	255	280	294	298	295	295	172	199	290	293	158	161	251	254	291	294	154	172	311	314	208	228	111	111	241	241	287	290	105	110	176	184	232	240	231	251	296	300	241	241	179	200
CM27	Puerto Berrío	218	230	225	225	163	163	235	255	262	274	295	295	172	196	296	299	158	164	242	242	279	282	157	160	305	305	232	232	105	111	247	247	278	287	105	115	180	200	236	240	199	251	296	300	236	236	191	206
CM06	Puerto Berrío	248	254	233	269	160	163	250	280	278	302	0	0	175	196	293	299	158	161	248	257	288	288	151	157	308	323	196	212	111	111	238	238	278	284	115	115	168	180	240	248	211	243	296	300	241	241	191	194
CM08	Puerto Berrío	248	248	209	261	160	163	255	280	286	286	0	0	172	172	299	302	158	167	242	242	279	282	148	151	311	317	204	204	105	111	244	244	287	293	105	105	192	208	232	244	211	247	288	292	226	241	188	197
CM26	Puerto Berrío	248	248	189	261	148	163	250	255	282	302	0	0	166	166	296	302	158	167	242	254	288	294	154	169	305	320	224	228	111	114	244	244	278	293	110	125	156	200	236	244	203	235	276	296	236	251	200	200
CM40	Puerto Berrío	224	224	209	269	160	166	270	300	290	294	0	0	172	190	296	302	167	179	242	248	279	291	151	160	305	314	216	216	111	111	241	241	278	287	105	110	160	172	236	248	219	247	300	312	236	256	197	206
CM11	Puerto Berrío	239	239	217	241	148	160	255	295	278	286	0	0	184	220	290	302	161	179	248	251	288	294	157	163	311	311	216	216	111	111	229	241	281	290	100	105	172	188	240	240	239	243	288	292	236	236	203	209
CM32	Puerto Berrío	224	224	237	265	160	160	250	250	262	290	305	310	166	175	299	302	158	161	248	248	279	288	151	160	305	317	192	220	111	114	241	241	293	293	105	110	180	188	232	240	235	247	292	300	236	246	191	197
CM41	Puerto Berrío	224	224	237	297	163	163	250	295	282	290	310	310	199	202	296	299	173	182	242	248	288	294	154	172	305	305	212	212	111	111	232	241	287	293	95	100	188	192	232	244	215	235	288	292	236	236	191	200
CM17	Puerto Berrío	224	248	229	289	148	160	250	250	298	322	295	295	175	175	293	296	167	167	242	245	288	294	151	163	311	311	204	232	111	117	241	247	281	290	100	110	176	208	240	240	183	219	292	296	241	241	179	206
CM19	Puerto Berrío	239	248	273	277	160	160	250	250	294	294	300	310	172	190	296	302	164	170	242	248	288	288	157	160	305	311	216	228	111	126	226	241	281	281	100	105	192	196	236	240	231	239	288	300	241	256	200	200
CM13	Puerto Berrío	224	239	233	293	160	160	250	275	286	290	0	0	172	175	296	299	161	179	242	248	279	288	154	160	305	311	236	236	111	111	229	247	290	296	110	115	176	204	240	252	195	219	288	304	236	241	191	191
CM28	Puerto Berrío	224	251	269	277	148	160	250	275	298	298	310	310	166	166	299	299	161	164	245	251	279	288	154	157	311	311	196	196	111	117	232	250	287	293	100	115	172	180	240	252	243	267	288	300	236	236	188	203
CM16	Puerto Berrío	224	251	273	277	148	160	250	290	274	294	295	295	184	211	299	302	164	170	245	260	276	288	151	172	305	311	228	228	105	123	235	235	293	296	105	105	184	208	240	240	215	243	284	296	251	261	179	200
CM05	Puerto Berrío	248	248	225	277	160	160	285	285	282	298	0	0	214	232	296	302	164	173	251	251	288	294	160	172	314	332	196	200	111	120	229	229	287	293	100	105	128	180	240	244	243	251	288	296	236	241	188	206
CM35	Puerto Berrío	224	224	225	253	163	166	255	300	278	278	295	295	172	178	299	302	158	170	251	251	288	288	160	172	308	311	220	232	111	126	247	247	281	299	110	115	180	216	232	244	235	235	276	324	241	246	200	203
CM34	Puerto Berrío	224	227	213	221	160	163	250	260	290	294	305	305	190	208	299	299	158	170	245	260	288	300	157	160	311	320	216	220	111	111	229	229	287	293	105	105	176	200	244	248	183	243	284	308	236	236	188	191
CM09	Puerto Berrío	224	239	233	257	160	160	250	255	294	302	310	310	166	166	299	302	161	176	245	251	282	294	157	166	305	305	208	208	111	117	229	229	293	296	110	110	188	204	244	252	251	255	288	292	236	246	197	200
CM21	Puerto Berrío	248	248	225	261	163	163	250	270	290	302	295	300	199	220	299	299	170	170	251	263	288	288	154	154	311	311	212	216	105	123	229	238	290	293	105	115	184	200	240	244	243	251	284	292	236	246	200	200
CM36	Puerto Berrío	224	224	217	257	163	163	250	280	266	306	295	310	184	196	296	299	161	173	242	254	279	294	154	166	305	329	224	224	111	114	238	241	287	287	105	110	192	204	240	244	207	239	296	304	236	251	188	194
CM20	Puerto Berrío	224	239	225	249	163	163	250	255	302	306	300	310	166	223	293	299	170	170	242	251	279	288	157	160	311	311	192	228	111	111	238	247	287	287	100	105	200	212	240	244	247	247	300	324	236	241	197	200
CM01	Puerto Berrío	224	233	249	257	148	163	250	250	290	302	305	305	184	208	296	299	158	167	242	257	276	288	154	160	311	323	200	208	111	120	235	238	287	296	95	100	172	196	244	248	243	243	288	292	231	236	191	194
CM03	Puerto Berrío	224	224	229	253	148	163	250	270	278	298	310	310	175	202	293	305	158	164	245	251	276	291	148	157	305	314	212	224	111	111	241	244	287	293	105	105	172	196	244	244	231	259	288	300	246	251	188	194
CM23	Puerto Berrío	227	239	217	265	154	160	250	275	282	294	0	0	202	226	296	299	161	179	242	245	288	288	157	160	305	311	204	224	105	111	235	235	290	293	105	105	176	188	240	248	211	251	288	288	236	251	191	191
CM04	Puerto Berrío	224	224	225	237	148	160	250	270	290	294	300	305	190	244	293	296	164	167	248	254	288	288	148	154	305	311	204	204	111	117	241	241	287	299	105	105	168	168	240	240	231	239	284	304	236	246	191	203
CM30	Puerto Berrío	224	239	229	265	160	166	250	250	278	298	305	310	184	199	296	299	149	164	242	254	288	288	151	154	308	308	212	236	105	111	229	229	287	290	110	115	176	176	232	240	191	191	288	292	236	251	179	197
CM39	Puerto Berrío	224	230	217	237	160	160	250	270	278	306	310	310	172	202	299	302	161	167	242	260	276	288	157	166	311	314	204	228	111	111	232	241	287	290	110	110	192	196	236	252	227	227	296	296	241	246	185	191
CM07	Puerto Berrío	224	224	221	265	148	160	250	285	282	318	310	310	163	211	299	302	164	173	251	260	279	279	154	160	311	311	212	236	111	117	241	241	287	293	110	110	192	200	232	236	243	243	280	300	236	241	191	212
CM14	Puerto Berrío	224	239	229	261	160	160	255	260	302	310	305	305	166	166	296	299	158	170	248	251	288	291	157	172	311	311	208	220	111	114	238	238	278	287	100	100	172	204	248	248	207	259	284	292	236	236	191	194
CM31	Puerto Berrío	224	224	241	249	160	169	250	255	290	298	295	295	199	208	296	296	158	167	248	263	288	288	154	160	305	317	204	208	111	114	247	247	293	299	105	115	184	200	240	244	183	211	296	300	241	246	200	200
CM37	Puerto Berrío	242	248	229	269	160	163	250	250	282	298	300	305	163	184	296	299	158	164	245	248	288	288	154	163	308	311	224	228	111	120	229	229	287	287	100	110	192	192	240	248	243	267	304	304	246	246	191	203
CM15	Puerto Berrío	239	239	257	265	163	166	255	260	274	298	295	295	187	190	296	296	158	158	245	245	294	294	154	160	305	311	224	224	111	117	241	247	296	296	105	115	168	192	240	244	215	227	296	312	241	246	188	200
CM25	Puerto Berrío	224	224	265	289	154	160	280	280	278	306	305	310	190	214	296	299	158	167	245	251	288	288	154	160	305	314	204	252	105	114	244	244	287	290	105	115	168	188	236	240	259	259	288	316	236	236	191	191
CM12	Puerto Berrío	230	245	233	273	160	163	250	270	286	294	295	295	166	199	296	296	164	164	251	269	288	291	157	160	311	311	208	224	111	111	241	241	290	290	105	110	160	212	236	244	223	243	284	284	236	256	188	206
CM38	Puerto Berrío	224	224	265	277	160	166	250	250	278	290	295	295	175	208	299	302	161	164	245	260	276	288	148	151	311	314	228	236	105	111	241	241	278	296	105	110	180	204	232	232	271	279	284	296	236	246	203	203
CM33	Puerto Berrío	224	251	273	277	160	163	250	280	282	294	295	295	166	166	293	296	149	161	242	260	279	288	151	169	311	320	220	244	111	123	229	238	278	287	105	115	172	196	240	244	223	227	284	296	246	251	191	203
[truncated: 6 more columns]
