# Supplementary material for: Microsatellite loci development and population genetics in Neotropical fish Curimata mivartii (Characiformes: Curimatidae)
Source: PeerJ. 2018 Nov 13;6:e5959. doi: 10.7717/peerj.5959 (PMC6238776; doi:10.7717/peerj.5959)
Supplement: Supplemental Information 4 — First line indicates respectively: Number of loci, Number of individuals, Number of sampled site, Number of sample size for each sampled site, number of regions, number of individuals by region. Second line indicates respectively: sample identification (ID), Site, Locus name for 27 loci. [file peerj-06-5959-s004.xlsx]

## Sheet: 20_Loci
20	207	7	24	30	29	19	35	35	35	1	207
ID	Site	Cmi31		Cmi40		Cmi46		Cmi44		Cmi41		Cmi39		Cmi03		Cmi47		Cmi32		Cmi36		Cmi38		Cmi49		Cmi45		Cmi09		Cmi01		Cmi17		Cmi08		Cmi16		Cmi11		Cmi12
73865	Man	251	251	265	273	163	163	250	255	278	282	166	190	299	299	161	164	242	257	160	172	200	204	111	114	287	293	95	105	188	204	236	244	236	241	191	200	234	246	223	226
73868	Man	239	248	257	273	163	163	250	250	294	298	199	202	299	302	170	176	251	251	148	160	216	216	111	111	287	296	95	105	148	148	244	244	241	241	188	200	225	225	217	223
73864	Man	224	239	249	261	160	160	250	295	290	298	166	172	293	302	167	170	242	242	148	157	208	212	111	120	293	293	105	105	176	216	236	244	236	246	191	197	225	225	217	220
73869	Man	239	254	225	297	160	166	260	295	294	310	184	208	296	299	164	173	242	251	160	163	220	224	105	105	284	287	100	110	148	208	240	244	241	241	191	197	225	225	238	238
73894	Man	224	224	193	225	160	169	250	250	278	298	163	166	299	302	164	167	242	245	148	169	204	204	114	123	287	299	100	105	180	212	232	232	241	251	203	206	228	249	223	226
73892	Man	248	251	265	277	160	160	280	300	262	286	163	202	293	302	158	185	251	251	151	175	228	232	111	123	287	299	110	125	188	200	240	240	226	256	191	203	237	249	232	232
73893	Man	224	224	209	257	163	163	250	295	286	302	202	208	299	299	158	170	242	251	157	163	236	240	105	111	287	290	100	105	184	208	240	248	236	241	191	206	234	243	223	226
78023	Man	224	245	209	209	163	163	250	250	282	306	196	202	296	302	161	164	251	260	157	163	216	216	105	123	281	293	95	110	172	176	232	240	236	256	188	203	237	255	226	226
29408	Man	239	239	225	265	148	160	250	270	286	294	163	196	296	302	158	170	251	251	169	172	220	220	111	120	296	296	100	110	180	208	244	252	236	246	206	209	237	249	205	232
29409	Man	224	236	269	269	151	160	250	250	274	294	202	202	296	296	158	173	248	251	154	160	212	228	105	111	281	296	105	105	212	216	240	240	241	256	191	194	234	243	229	244
29407	Man	224	239	209	257	160	163	250	260	294	310	163	226	290	299	161	173	242	248	148	151	216	236	105	117	290	293	105	115	172	192	232	236	236	256	200	215	222	228	217	217
29548	Man	224	224	237	257	160	163	250	275	294	334	166	220	293	299	158	161	251	260	154	157	192	224	114	114	287	293	90	100	196	200	236	252	241	241	191	200	225	225	223	229
10208	Man	224	239	225	297	160	163	250	285	310	330	196	208	296	302	161	164	257	257	154	154	216	228	114	120	290	293	105	110	188	208	232	240	236	236	191	197	222	234	223	223
33106	Man	224	248	229	261	160	160	275	280	262	286	202	226	293	302	158	170	248	251	151	160	244	256	111	120	281	293	100	105	204	208	240	244	246	256	179	200	213	222	223	223
53179	Man	224	248	273	273	148	163	250	280	286	290	178	223	299	302	158	179	251	251	154	157	188	220	111	126	284	293	100	105	124	192	232	236	236	241	194	200	225	225	220	223
73866	Man	224	251	257	281	163	166	250	250	294	314	172	190	293	296	173	176	251	260	160	160	200	200	105	111	287	290	105	105	184	204	240	244	231	261	191	191	231	231	217	226
73895	Man	224	242	209	261	160	166	255	295	286	298	175	199	296	302	164	167	242	248	148	160	196	196	111	114	278	296	105	105	208	208	240	244	236	236	191	203	231	243	229	232
78601	Man	233	239	209	209	148	148	250	250	302	302	166	172	299	302	158	158	242	251	157	160	208	208	111	114	281	290	95	100	168	192	232	244	236	236	191	197	234	234	220	229
73871	Man	230	239	249	277	160	160	280	285	294	306	202	220	293	296	170	179	248	251	160	166	232	232	111	120	287	287	105	105	200	208	236	240	231	236	191	200	228	237	220	226
78599	Man	227	239	209	209	163	166	250	255	298	302	175	220	296	296	164	173	248	248	148	157	212	232	111	111	278	290	105	115	196	204	240	248	241	246	194	200	237	237	223	229
29406	Man	224	245	221	269	160	163	250	250	290	306	175	196	296	302	161	161	245	245	151	154	220	228	111	126	290	302	105	110	184	204	240	240	236	236	197	206	237	258	220	223
29547	Man	230	239	213	281	160	163	260	270	298	302	178	211	302	302	161	164	245	248	157	163	220	224	111	126	287	293	110	115	180	192	240	240	236	241	191	203	228	246	226	232
73870	Man	224	224	221	269	160	166	250	275	282	286	163	166	299	305	164	167	248	251	160	166	216	216	111	123	284	287	95	105	164	172	232	232	236	241	191	191	225	225	226	226
78600	Man	224	245	241	261	163	163	260	260	302	302	163	175	296	296	161	167	242	245	157	166	212	228	105	111	290	293	100	105	176	192	240	240	236	236	191	191	231	231	223	229
73920	Grande	239	239	253	269	163	163	250	250	282	282	163	202	296	296	158	170	248	248	148	148	232	232	123	123	278	290	100	110	196	200	240	244	236	246	191	197	231	240	223	226
73497	Grande	218	224	205	209	160	160	250	270	266	290	190	208	299	302	164	173	245	248	163	172	216	220	111	111	287	296	110	110	176	204	232	240	236	241	179	191	222	243	220	223
13949	Grande	218	224	217	217	160	163	250	250	282	290	175	178	296	302	158	167	251	260	154	163	212	240	117	129	281	287	100	105	188	200	232	248	236	236	197	200	231	231	223	223
14328	Grande	224	248	237	245	160	163	250	270	294	298	184	226	293	296	161	161	248	251	148	154	200	260	111	114	278	287	110	115	176	200	240	240	236	256	194	200	240	249	226	235
13932	Grande	233	239	233	249	148	163	255	285	278	302	175	199	296	299	158	158	245	251	169	169	200	248	111	111	287	296	105	110	156	184	244	244	236	236	191	194	231	237	223	235
10410	Grande	239	245	261	277	148	160	250	260	306	306	172	184	299	305	161	173	245	254	154	160	216	220	105	111	287	287	100	110	184	188	244	244	241	241	191	206	219	246	223	223
13634	Grande	224	224	249	269	160	163	250	270	298	302	178	184	299	302	158	170	242	245	151	166	220	232	111	111	290	293	100	105	180	184	240	244	241	246	206	206	228	228	223	232
29616	Grande	224	248	225	241	148	163	250	285	294	294	190	226	296	299	158	161	248	251	160	160	200	236	111	129	281	296	105	105	196	200	236	244	236	241	197	200	237	258	223	226
73498	Grande	224	224	209	225	148	166	250	250	274	290	211	214	299	299	161	167	251	251	154	160	204	204	105	126	284	287	115	125	184	188	240	240	236	236	188	188	222	237	226	229
58902	Grande	224	230	209	265	160	163	250	275	286	290	172	226	299	302	164	173	248	251	157	166	208	220	114	123	287	290	110	115	196	196	240	244	236	241	191	206	234	240	229	229
14526	Grande	224	239	201	225	160	166	270	275	290	302	187	187	293	293	164	194	251	251	151	154	204	236	111	129	287	287	105	115	196	208	244	248	226	246	191	209	228	228	223	223
14525	Grande	224	224	273	273	154	160	250	250	290	302	166	199	296	299	161	161	251	251	148	148	224	236	111	126	293	293	95	105	188	192	240	240	236	246	197	200	231	231	226	229
13934	Grande	224	239	253	261	163	166	250	270	298	298	172	199	293	296	161	164	245	248	154	166	216	248	111	111	287	287	105	115	176	188	236	240	236	236	185	194	237	237	217	223
14523	Grande	224	239	225	281	160	163	250	270	278	290	190	196	299	299	158	161	248	251	154	157	208	212	111	111	287	293	110	110	152	184	240	244	251	256	179	188	240	246	223	232
10253	Grande	224	239	257	273	160	163	250	255	278	294	166	211	293	296	161	173	251	257	148	157	220	232	117	117	284	293	95	105	152	212	240	240	236	251	191	191	225	231	217	235
13933	Grande	224	248	213	213	160	166	255	270	298	302	172	175	299	299	158	161	248	254	154	154	220	228	120	126	287	287	100	105	132	176	236	244	231	241	200	203	243	243	220	223
13931	Grande	230	230	209	281	148	163	250	285	294	306	166	172	302	305	158	164	248	251	154	160	204	228	111	111	284	290	105	110	172	172	232	240	236	241	191	191	231	234	223	223
13635	Grande	224	248	217	217	160	163	250	270	282	282	175	196	296	299	170	173	248	251	166	175	188	236	114	114	290	293	95	105	188	200	240	248	241	241	191	197	240	240	220	220
14524	Grande	236	239	209	229	160	169	250	250	294	302	175	208	296	296	161	164	245	251	154	157	208	208	111	111	287	299	100	105	148	148	232	236	236	241	188	194	228	246	214	220
10860	Grande	224	224	233	289	160	160	250	290	302	302	214	214	290	293	158	167	248	251	157	172	232	232	105	105	299	299	100	105	196	212	240	240	241	241	200	206	234	249	226	232
20023	Grande	239	239	261	277	151	163	250	250	290	290	178	202	296	296	158	170	245	245	163	169	204	220	111	111	278	287	105	105	184	196	236	240	236	246	191	197	225	237	232	238
10411	Grande	224	224	225	257	160	166	250	250	290	298	178	184	299	302	167	167	248	251	154	154	212	216	120	129	278	281	105	105	164	200	236	248	236	236	191	194	228	231	223	226
14547	Grande	239	248	205	217	154	160	250	270	282	298	166	175	296	296	167	176	251	251	157	157	208	224	111	123	278	290	95	105	184	200	232	252	246	246	191	206	222	231	220	226
10861	Grande	230	239	261	277	163	163	270	280	274	274	163	199	299	299	158	167	242	248	160	166	180	212	111	111	281	302	95	105	168	184	236	244	236	241	188	200	222	234	223	223
10250	Grande	224	245	237	265	148	169	270	285	278	282	163	172	299	299	158	176	242	254	151	169	196	220	111	129	281	287	115	120	196	200	244	248	236	241	197	206	225	231	223	223
10862	Grande	245	248	221	269	160	160	250	270	286	302	166	226	299	302	173	173	251	257	157	160	188	228	111	126	293	293	105	110	196	200	240	244	241	246	206	206	231	231	229	235
10863	Grande	224	239	261	273	163	163	280	280	278	298	187	190	293	299	164	167	251	254	154	163	208	216	105	111	290	293	105	105	148	196	232	240	246	256	197	203	237	246	217	229
13633	Grande	245	248	209	229	148	163	250	295	286	290	196	223	299	299	161	167	251	254	154	160	228	228	105	105	287	293	105	105	168	192	232	236	241	251	191	194	240	240	223	229
104019	Grande	224	239	213	253	160	160	250	270	278	278	166	202	299	299	161	170	254	257	160	166	212	216	114	114	296	305	105	115	176	196	240	244	226	241	188	191	231	240	223	229
29776	Grande	224	245	245	293	154	154	250	295	278	294	196	235	296	296	158	158	242	248	151	157	224	228	111	111	290	290	105	110	180	216	240	244	226	236	188	200	231	231	226	229
11070	Las Culebras	224	239	209	253	160	160	250	295	294	314	163	196	296	302	161	164	242	251	154	160	208	212	111	111	287	290	100	115	168	204	236	240	236	241	194	197	231	237	223	232
11067	Las Culebras	227	230	253	269	148	166	255	265	302	306	166	178	299	299	167	167	248	242	151	154	224	240	111	126	305	305	105	110	140	160	236	244	296	306	191	203	231	231	223	223
13936	Las Culebras	224	224	293	293	148	166	270	275	294	294	163	184	299	299	158	167	248	260	160	163	224	224	111	114	284	290	105	110	176	188	236	240	236	236	191	200	234	237	223	232
10935	Las Culebras	224	239	221	233	154	160	250	250	290	298	178	178	296	299	158	167	242	245	154	160	212	212	105	111	281	281	105	105	196	212	256	256	241	251	191	191	231	237	226	226
73469	Las Culebras	224	239	221	229	160	160	240	250	286	294	178	187	299	302	161	167	248	254	157	160	196	224	105	111	287	293	100	110	188	192	236	244	251	256	179	188	231	264	223	238
11066	Las Culebras	224	251	249	297	160	163	260	270	302	302	169	190	296	299	161	170	242	242	154	172	212	224	111	117	293	293	105	105	180	192	236	240	226	241	191	200	234	237	223	226
11063	Las Culebras	224	239	241	249	148	163	250	270	286	298	229	229	299	299	164	167	242	245	154	163	232	240	111	114	287	290	100	110	192	196	232	240	236	241	185	191	231	243	223	223
11064	Las Culebras	224	251	213	297	160	163	250	260	278	282	190	199	299	302	161	185	248	251	148	148	184	248	111	111	287	293	100	105	180	200	232	240	236	241	191	194	228	231	223	241
10419	Las Culebras	230	251	249	249	154	163	250	255	266	266	178	214	296	302	164	170	242	245	148	160	232	236	111	129	293	299	105	105	176	200	236	244	226	246	191	194	222	222	229	232
58926	Las Culebras	224	248	225	269	163	166	250	250	306	306	196	199	296	305	164	164	242	242	157	160	216	240	114	114	290	293	110	115	180	216	232	248	241	246	197	197	228	234	223	223
13940	Las Culebras	224	242	245	281	148	160	250	250	294	302	163	172	299	305	158	179	251	251	154	154	220	224	105	123	293	293	110	115	184	188	244	244	246	246	197	200	231	237	220	220
13943	Las Culebras	224	248	249	261	160	160	250	250	290	290	163	172	290	296	158	161	242	257	148	160	216	232	105	111	290	290	105	105	160	160	232	240	236	241	197	206	231	246	220	223
13939	Las Culebras	224	242	209	257	166	166	250	250	278	282	190	199	296	299	158	176	254	260	154	154	212	212	114	126	287	293	100	105	152	152	236	240	236	256	179	191	231	243	223	223
11065	Las Culebras	224	227	225	281	148	163	260	280	282	298	160	205	299	299	161	164	251	263	154	160	208	220	111	111	290	293	105	105	164	192	232	244	236	236	191	191	222	222	217	229
11026	Las Culebras	224	239	225	281	148	160	250	250	290	314	175	244	293	296	158	167	251	254	154	163	216	232	111	111	290	302	105	105	180	184	236	244	236	236	197	200	237	237	226	232
13944	Las Culebras	224	227	229	257	160	160	250	250	286	302	196	211	296	299	161	170	245	251	154	154	208	216	111	117	278	287	110	110	208	208	236	244	241	256	179	191	234	237	223	223
10417	Las Culebras	224	224	209	253	160	163	250	250	282	282	178	235	296	302	158	164	251	257	151	154	224	224	120	126	287	293	105	110	196	196	236	244	236	241	191	200	237	237	229	238
10421	Las Culebras	224	227	217	249	163	163	250	250	286	314	181	214	296	299	161	173	242	260	154	163	192	196	111	129	278	299	100	110	168	192	236	240	236	246	191	191	231	234	229	232
10415	Las Culebras	224	224	209	313	154	166	270	295	298	314	163	208	299	299	158	170	248	254	154	160	208	220	105	117	293	293	105	110	152	176	236	240	236	246	197	212	231	237	223	229
29411	Las Culebras	239	245	209	253	148	166	250	270	254	298	178	190	296	299	158	161	245	248	160	169	208	224	111	111	287	299	105	105	204	204	240	240	236	236	191	203	231	249	223	223
13938	Las Culebras	224	239	241	253	160	160	250	270	286	286	163	196	299	299	167	170	257	263	160	163	216	236	105	111	287	296	105	110	164	228	240	240	246	256	191	203	243	258	232	232
73538	Las Culebras	224	224	249	265	148	160	270	280	278	286	199	199	299	299	167	179	245	245	160	172	200	220	111	123	281	302	105	110	148	212	240	248	241	246	191	191	222	222	223	226
73468	Las Culebras	239	248	269	273	160	160	250	280	266	298	163	178	296	299	164	170	251	251	151	151	208	232	111	111	287	293	105	110	164	180	224	240	236	256	203	203	231	249	214	223
13638	Las Culebras	224	251	261	261	160	163	250	260	298	302	178	190	293	299	173	173	242	254	157	157	212	232	111	123	290	293	100	105	164	192	240	252	236	236	191	203	234	237	226	226
10418	Las Culebras	227	248	209	249	151	160	250	260	266	282	169	214	290	299	161	173	245	248	154	163	232	240	111	123	290	293	110	125	176	180	232	240	226	236	191	191	225	231	217	223
11069	Las Culebras	224	224	241	261	160	160	250	270	298	310	202	226	299	305	161	164	248	254	154	163	204	204	114	126	293	293	100	100	188	208	240	240	246	261	185	191	246	249	223	226
10416	Las Culebras	251	251	205	233	160	160	275	275	290	318	169	235	296	299	179	182	242	242	166	172	204	212	105	111	293	299	105	105	180	192	232	244	241	256	191	206	222	237	226	229
13937	Las Culebras	224	224	257	273	160	163	245	265	286	290	166	226	293	299	161	161	245	254	154	160	196	220	111	114	293	296	105	105	172	212	236	240	236	251	194	206	234	240	226	226
13935	Las Culebras	224	230	241	261	148	160	250	250	294	294	175	217	296	299	164	167	251	254	154	169	184	184	111	123	293	293	100	100	176	176	240	240	236	241	185	203	237	237	217	232
28723	La Raya	224	227	209	265	160	160	250	250	290	294	184	208	293	296	164	170	251	254	154	154	204	220	111	123	287	287	105	110	188	192	240	240	236	256	194	212	234	234	217	232
28722	La Raya	224	224	217	217	160	166	250	250	298	302	211	226	299	299	164	167	242	242	160	163	204	224	111	114	287	287	110	115	188	196	240	240	241	241	185	191	222	222	205	223
73657	La Raya	224	251	213	221	154	157	255	280	298	298	163	196	299	299	161	176	242	251	157	169	216	228	105	105	287	302	100	105	204	208	240	248	246	246	200	203	231	237	229	229
10277	La Raya	248	251	209	225	154	160	250	255	278	278	223	238	296	296	158	170	251	251	163	172	188	208	111	114	293	299	100	105	160	160	240	244	241	246	188	191	234	255	229	235
19465	La Raya	239	248	201	217	148	160	250	250	302	306	178	220	293	299	164	179	251	254	148	157	204	220	114	123	287	287	100	105	148	148	236	240	246	251	191	197	243	243	226	229
19466	La Raya	224	248	233	285	154	160	270	270	266	290	190	196	296	296	158	170	248	260	154	154	208	220	111	111	296	296	105	105	176	188	232	236	241	241	191	203	225	231	217	244
50693	La Raya	239	251	209	245	148	166	250	270	290	302	184	190	293	293	164	164	251	254	157	157	224	236	111	114	284	287	100	115	164	180	236	244	241	246	191	200	237	237	223	223
10228	La Raya	224	260	217	265	148	148	250	270	302	306	196	199	293	293	164	164	251	254	157	163	216	216	114	126	278	296	100	105	164	168	240	248	241	241	197	197	222	240	223	226
10225	La Raya	224	248	221	221	160	163	250	250	302	302	187	226	293	299	161	167	242	248	160	172	192	212	111	123	293	296	110	110	148	208	240	240	236	241	200	200	222	231	226	229
10229	La Raya	239	251	221	245	163	163	260	270	302	302	190	190	293	299	158	158	245	248	154	169	196	208	111	111	290	299	105	105	168	168	244	264	241	241	191	194	222	231	223	226
73649	La Raya	224	260	237	249	160	163	250	295	290	290	178	220	302	302	161	164	248	251	154	172	232	232	111	123	290	293	100	105	184	208	240	252	236	256	197	200	237	252	211	220
28725	La Raya	230	239	229	281	160	160	250	250	286	298	211	214	302	302	173	182	248	251	160	163	224	224	126	126	281	296	100	105	196	200	240	240	246	246	191	194	225	228	220	229
73647	La Raya	242	254	225	229	160	160	250	250	282	290	163	166	299	302	164	167	242	242	160	169	212	236	111	126	293	293	110	115	172	208	232	256	236	236	197	197	231	231	223	229
28721	La Raya	224	248	209	241	148	160	250	255	274	302	184	202	296	299	158	173	242	254	151	154	208	216	111	111	284	296	105	110	200	204	240	240	246	246	191	206	237	252	226	226
19467	La Raya	224	251	241	269	160	163	250	280	282	290	163	208	299	299	164	164	248	254	148	160	232	252	111	111	278	287	100	120	188	200	236	236	236	241	191	191	222	237	223	223
10276	La Raya	224	245	225	249	160	160	250	295	290	290	190	199	299	302	158	164	242	251	157	160	220	224	111	111	287	290	100	105	180	188	240	240	226	241	191	209	237	240	214	220
28726	La Raya	224	245	269	277	163	166	270	275	274	302	178	196	293	296	167	179	242	260	157	157	204	212	111	120	278	287	100	120	196	200	240	240	241	246	188	206	225	234	223	232
28720	La Raya	227	251	241	253	160	166	270	270	278	294	175	196	293	299	170	176	251	251	154	157	208	216	105	120	290	302	105	110	200	216	244	248	246	251	200	200	231	240	217	217
73646	La Raya	224	239	209	237	163	163	250	250	294	294	166	235	290	296	161	167	245	251	154	160	196	240	105	129	287	293	105	110	204	212	248	248	241	246	191	194	225	231	229	232
53656	Panela	254	254	269	269	163	163	255	260	290	302	163	163	293	302	161	170	248	251	157	160	204	220	111	120	287	290	100	105	164	184	236	244	246	251	191	200	228	231	223	223
64222	Panela	224	239	217	273	160	160	275	295	298	302	172	226	296	296	173	176	251	251	151	160	244	244	111	114	293	305	105	110	180	196	244	244	241	241	203	206	231	240	226	232
64145	Panela	224	248	245	265	148	163	250	250	278	290	175	187	299	302	158	164	254	263	154	157	220	260	105	111	278	293	105	105	176	220	236	244	236	236	191	194	237	237	220	223
50041	Panela	239	248	249	269	160	169	255	270	290	298	163	190	299	302	158	176	248	257	157	157	212	220	111	129	278	293	100	105	188	204	236	244	236	256	191	197	234	240	223	244
50044	Panela	239	242	217	217	151	151	255	280	294	302	163	175	296	296	158	173	251	251	160	169	216	228	111	114	287	305	105	110	188	200	236	248	236	241	191	200	234	237	220	235
11114	Panela	224	248	277	281	163	163	255	290	294	298	178	211	293	299	158	167	251	254	163	169	200	232	111	111	278	287	100	110	188	196	236	240	236	241	191	203	237	249	217	229
53136	Panela	224	248	221	273	163	163	250	255	270	270	166	178	302	302	158	164	242	251	160	169	216	220	111	120	287	290	105	105	200	200	240	244	236	241	206	206	231	234	223	229
53127	Panela	224	224	209	229	160	163	255	280	278	286	163	175	299	299	161	164	245	251	148	157	208	212	111	111	287	287	105	105	160	200	240	256	236	251	185	203	222	234	226	226
53125	Panela	224	224	245	293	148	160	255	255	302	302	184	223	299	302	158	164	248	251	157	169	224	224	123	129	293	299	115	115	184	216	236	240	236	246	203	206	231	240	223	223
53039	Panela	224	227	229	281	160	163	250	255	282	286	208	208	293	299	149	170	242	248	160	166	200	240	117	117	281	287	105	110	184	204	240	256	236	241	185	200	234	243	226	232
58827	Panela	224	248	209	209	148	160	250	260	282	282	163	211	293	296	164	176	242	245	151	154	208	212	111	114	287	293	105	105	180	204	240	240	236	246	191	191	225	231	223	226
58828	Panela	239	245	221	225	160	166	255	295	286	294	184	214	299	302	161	170	251	254	148	172	224	224	111	111	290	293	105	105	200	200	240	252	226	236	191	194	237	243	223	238
50039	Panela	224	248	221	281	148	163	255	275	274	294	166	190	296	299	161	176	251	254	154	163	208	208	111	111	287	290	95	100	172	188	232	244	241	241	191	203	234	234	226	244
50040	Panela	224	224	209	253	160	160	255	255	294	302	172	178	296	299	158	158	248	251	148	154	232	240	111	111	287	293	100	110	200	200	240	240	241	246	203	206	240	246	232	235
50043	Panela	224	224	209	281	148	163	250	250	306	306	175	178	296	299	161	164	245	254	148	154	224	224	126	129	293	293	100	105	172	176	232	248	241	246	197	197	231	240	217	229
50045	Panela	248	251	233	277	148	166	250	255	290	302	175	184	296	302	158	164	239	248	148	157	200	216	111	111	293	299	100	115	152	200	236	240	241	251	191	206	225	231	220	235
10399	Panela	224	239	253	277	148	163	255	295	298	298	175	196	293	299	161	170	245	248	160	160	200	200	126	126	281	299	110	110	172	200	240	240	236	246	191	197	231	231	223	226
10398	Panela	224	230	213	217	160	160	250	250	290	290	166	208	296	299	170	173	245	251	157	163	208	220	111	111	281	284	100	105	192	196	240	248	226	236	191	206	225	246	223	229
64142	Panela	224	251	245	257	160	160	250	255	282	294	166	199	296	299	164	179	251	251	151	163	204	216	111	120	287	290	105	105	148	180	240	240	246	251	200	206	222	237	223	223
64148	Panela	224	224	209	265	160	163	270	275	286	306	175	178	299	299	161	164	248	251	154	160	212	220	111	111	287	296	105	110	132	160	240	240	236	256	191	194	240	264	223	229
64146	Panela	224	248	233	257	148	160	270	280	298	306	220	220	293	299	164	188	251	257	154	163	212	228	111	111	290	293	105	105	144	204	236	240	236	236	197	206	222	231	214	244
65638	Panela	224	248	225	233	154	160	250	255	278	278	175	187	293	302	164	170	251	251	157	160	196	216	111	126	278	287	100	105	184	196	240	244	236	251	194	206	240	255	223	223
58818	Panela	227	248	265	277	160	160	250	270	282	282	178	187	293	293	164	164	245	251	154	172	188	224	117	120	287	287	105	105	168	184	232	240	246	251	191	203	213	234	229	229
58762	Panela	224	239	257	265	163	163	275	275	294	302	178	196	296	302	161	161	251	254	163	172	212	212	111	111	278	287	105	110	168	224	232	236	241	251	185	194	246	255	223	232
53126	Panela	224	248	257	269	160	160	250	255	298	298	172	196	299	302	158	161	242	245	157	160	204	220	111	114	278	287	105	105	180	192	236	248	231	241	191	206	240	240	223	223
53137	Panela	239	251	229	233	160	160	270	270	278	294	172	178	296	299	161	167	242	251	160	169	208	212	111	120	278	293	105	130	212	212	252	252	236	236	191	200	222	228	226	229
58829	Panela	224	239	269	289	160	160	250	270	290	306	196	208	299	299	161	161	242	248	157	166	216	236	111	111	281	290	105	110	180	188	232	240	231	236	203	206	246	246	223	223
58761	Panela	224	227	209	273	160	163	250	280	290	298	223	232	293	302	158	161	245	251	157	163	216	220	114	123	293	293	105	110	188	196	240	240	236	241	188	194	237	237	223	244
58882	Panela	227	245	225	281	148	160	250	260	278	290	202	220	296	296	158	185	245	251	160	160	180	200	111	126	287	287	105	105	172	176	232	240	236	241	197	197	222	231	220	223
58883	Panela	224	251	209	217	160	160	235	250	270	294	175	202	299	302	164	170	248	251	163	166	216	244	105	105	293	293	105	110	200	200	240	240	241	261	194	206	231	246	226	229
50042	Panela	224	224	261	269	160	163	250	250	278	286	172	172	299	299	164	170	242	248	154	157	200	224	111	111	287	293	105	115	196	196	236	248	241	251	182	191	219	237	232	238
11135	Panela	242	248	225	261	160	160	250	250	290	290	163	199	296	296	161	161	245	251	157	163	216	224	111	126	287	299	100	105	184	188	232	240	241	251	188	194	240	240	220	238
31050	Panela	224	239	249	297	148	160	250	280	298	298	163	199	296	296	161	173	242	254	157	157	216	228	105	126	290	290	105	110	200	208	236	256	236	236	191	197	231	231	223	223
11115	Panela	224	245	245	277	148	166	250	280	282	294	163	196	293	299	158	167	245	248	163	172	192	208	105	132	287	290	100	105	180	188	256	256	236	236	191	206	222	234	223	226
50046	Panela	224	224	261	285	148	148	250	270	306	306	175	199	299	299	161	167	245	248	160	169	224	236	120	129	296	299	100	115	188	200	240	244	241	246	191	191	234	237	232	232
13267	Chucurí	224	224	277	293	160	160	270	295	290	298	208	235	299	302	158	158	245	254	154	169	220	220	111	114	287	290	105	110	228	228	244	244	236	251	191	206	228	231	226	238
6242	Chucurí	224	224	217	217	160	163	250	270	270	290	178	196	302	305	152	158	251	251	172	172	200	220	105	111	293	293	110	115	180	196	236	236	241	251	197	197	231	261	223	226
13196	Chucurí	224	224	209	209	148	163	250	255	278	278	175	199	299	299	164	164	245	251	154	157	200	204	105	111	287	296	100	105	192	192	244	244	241	256	191	191	225	231	223	223
708	Chucurí	224	248	209	273	148	163	250	255	290	294	175	184	299	302	161	164	242	251	160	160	196	216	111	111	287	287	105	110	176	196	240	240	236	241	191	197	225	225	223	223
711	Chucurí	224	224	229	233	148	148	250	280	290	294	175	175	296	299	158	158	242	251	160	160	224	224	111	129	284	293	100	100	180	200	240	248	236	241	200	203	213	231	223	238
712	Chucurí	224	245	201	229	160	160	250	250	290	294	187	187	299	305	161	185	248	248	154	169	204	236	105	111	278	293	100	105	184	212	240	252	236	236	188	200	225	246	220	223
6211	Chucurí	224	239	241	277	160	163	250	270	286	286	166	199	296	299	158	170	248	248	157	169	208	228	111	114	287	287	105	110	176	180	240	240	241	241	191	191	231	237	223	226
6245	Chucurí	224	224	241	245	148	160	250	270	298	322	184	208	293	296	167	179	245	251	148	157	216	216	111	120	293	299	105	110	148	196	240	248	236	241	197	206	225	243	223	241
20098	Chucurí	227	239	201	201	163	163	275	295	278	298	175	214	299	302	158	164	251	251	160	160	212	232	111	111	287	287	100	105	176	188	236	240	251	256	188	191	237	237	217	217
20183	Chucurí	239	239	213	229	148	160	250	275	310	310	166	190	299	302	161	161	248	251	172	172	216	224	105	105	278	293	110	110	188	196	236	240	246	246	200	206	225	249	223	232
707	Chucurí	224	248	265	269	148	160	250	250	290	302	166	175	293	299	161	164	245	251	163	163	208	220	111	111	287	293	100	105	168	212	240	244	236	251	200	206	225	240	223	223
709	Chucurí	224	224	261	277	160	169	260	295	290	306	166	190	296	296	158	164	251	254	160	172	228	232	111	129	287	287	105	105	192	196	232	244	246	246	191	197	240	255	223	229
773	Chucurí	239	248	209	221	163	163	290	295	274	290	175	211	296	299	164	167	251	254	160	163	200	208	111	111	287	290	105	105	176	200	232	240	236	251	191	194	222	246	226	232
20100	Chucurí	224	248	233	233	148	160	250	250	290	314	178	220	296	299	158	164	248	251	154	160	220	228	111	132	284	302	105	105	176	184	232	240	236	256	191	191	225	225	229	229
20182	Chucurí	224	239	233	233	160	166	270	275	290	318	166	166	296	299	170	173	251	257	154	169	212	212	111	111	293	299	100	100	200	200	236	240	241	246	191	206	231	261	223	223
6236	Chucurí	224	224	237	273	163	163	255	280	290	298	199	220	296	299	158	161	248	251	163	163	236	236	111	129	290	290	105	110	160	212	240	252	236	241	197	200	225	255	208	214
6237	Chucurí	230	239	261	277	160	160	250	250	290	302	163	172	299	299	158	158	245	248	157	172	188	216	111	132	278	287	110	110	188	188	232	240	236	241	191	200	225	231	223	226
6238	Chucurí	224	251	241	269	160	160	250	270	294	302	163	199	299	302	167	170	245	245	154	160	212	232	111	126	278	293	105	120	188	216	240	252	236	246	197	212	231	240	220	223
6246	Chucurí	224	251	241	245	160	166	250	250	302	306	172	175	296	299	158	164	242	254	154	154	200	220	111	126	284	296	105	105	196	208	232	244	241	261	188	194	231	237	223	223
6247	Chucurí	224	224	213	245	160	163	250	255	282	294	187	208	302	302	161	176	248	248	148	151	212	212	111	114	278	293	105	115	196	204	236	244	236	251	191	194	222	237	217	232
6186	Chucurí	227	239	229	281	148	166	250	250	286	306	211	226	299	302	161	167	242	245	148	148	200	224	111	123	287	287	100	105	172	188	232	240	241	241	194	194	222	231	217	217
6188	Chucurí	224	251	213	301	163	163	250	285	290	306	184	199	299	299	158	158	248	254	154	166	204	240	111	129	296	302	105	115	168	200	236	240	246	251	191	203	231	231	205	226
13246	Chucurí	224	224	201	201	163	163	250	250	282	290	178	199	299	305	164	164	242	260	154	160	188	252	105	111	287	287	100	105	172	188	244	244	236	241	191	197	228	234	220	223
13247	Chucurí	239	251	209	273	160	163	250	250	294	326	190	196	299	299	161	167	251	251	169	169	224	232	108	108	284	296	110	110	164	196	232	240	241	241	179	191	225	231	217	232
13265	Chucurí	224	248	225	225	160	160	250	280	294	298	166	199	296	299	161	167	245	248	160	160	224	228	114	114	278	287	100	105	152	192	240	244	226	236	191	206	219	237	226	226
13266	Chucurí	224	239	265	269	160	160	250	295	294	330	208	223	299	299	158	161	248	251	148	172	232	240	111	120	290	293	110	110	160	184	248	252	226	246	191	197	240	243	223	226
20099	Chucurí	224	224	253	253	163	163	250	275	302	314	175	196	299	305	158	173	242	254	157	163	224	232	111	114	287	290	105	105	200	212	232	232	241	246	191	191	234	237	223	226
567	Chucurí	248	254	253	277	160	163	250	295	282	298	190	220	299	299	164	170	242	251	151	172	220	228	111	132	278	293	95	105	184	208	240	252	241	246	191	197	219	240	235	235
321	Chucurí	224	239	277	281	157	163	250	280	294	294	178	220	290	299	173	179	251	260	151	166	232	248	111	111	278	290	100	100	180	204	244	244	236	251	182	191	228	255	229	229
322	Chucurí	224	224	221	237	163	163	255	285	278	282	172	190	296	296	167	170	242	245	160	163	216	224	105	111	278	293	105	105	156	208	240	240	236	236	194	194	237	246	223	223
710	Chucurí	224	248	209	221	154	166	250	280	310	310	172	172	296	296	164	164	251	260	151	166	220	232	111	114	287	287	100	110	172	216	232	236	236	241	191	197	225	234	226	232
6239	Chucurí	224	248	225	241	160	160	270	280	302	306	199	208	293	296	158	173	248	254	148	157	188	208	105	114	287	287	100	105	152	192	236	244	236	256	188	200	231	255	223	241
6153	Chucurí	239	239	209	221	160	160	250	255	278	282	166	172	296	299	167	170	251	254	163	166	220	224	123	126	290	302	105	115	184	204	232	236	236	241	191	194	237	255	232	232
6187	Chucurí	248	248	209	229	163	163	250	300	282	306	166	172	290	299	167	170	245	251	157	160	224	224	111	129	281	281	95	100	168	180	236	244	226	236	191	194	243	249	223	226
13248	Chucurí	248	251	257	261	160	160	255	280	294	298	172	199	290	293	158	161	251	254	154	172	208	228	111	111	287	290	105	110	176	184	232	240	241	241	179	200	237	237	217	226
CM27	Puerto Berrío	218	230	225	225	163	163	235	255	262	274	172	196	296	299	158	164	242	242	157	160	232	232	105	111	278	287	105	115	180	200	236	240	236	236	191	206	231	240	223	223
CM06	Puerto Berrío	248	254	233	269	160	163	250	280	278	302	175	196	293	299	158	161	248	257	151	157	196	212	111	111	278	284	115	115	168	180	240	248	241	241	191	194	219	252	223	229
CM08	Puerto Berrío	248	248	209	261	160	163	255	280	286	286	172	172	299	302	158	167	242	242	148	151	204	204	105	111	287	293	105	105	192	208	232	244	226	241	188	197	234	252	223	226
CM26	Puerto Berrío	248	248	189	261	148	163	250	255	282	302	166	166	296	302	158	167	242	254	154	169	224	228	111	114	278	293	110	125	156	200	236	244	236	251	200	200	231	234	223	238
CM40	Puerto Berrío	224	224	209	269	160	166	270	300	290	294	172	190	296	302	167	179	242	248	151	160	216	216	111	111	278	287	105	110	160	172	236	248	236	256	197	206	237	240	223	223
CM11	Puerto Berrío	239	239	217	241	148	160	255	295	278	286	184	220	290	302	161	179	248	251	157	163	216	216	111	111	281	290	100	105	172	188	240	240	236	236	203	209	234	243	223	226
CM32	Puerto Berrío	224	224	237	265	160	160	250	250	262	290	166	175	299	302	158	161	248	248	151	160	192	220	111	114	293	293	105	110	180	188	232	240	236	246	191	197	222	237	214	229
CM41	Puerto Berrío	224	224	237	297	163	163	250	295	282	290	199	202	296	299	173	182	242	248	154	172	212	212	111	111	287	293	95	100	188	192	232	244	236	236	191	200	231	246	223	223
CM17	Puerto Berrío	224	248	229	289	148	160	250	250	298	322	175	175	293	296	167	167	242	245	151	163	204	232	111	117	281	290	100	110	176	208	240	240	241	241	179	206	228	234	226	226
CM19	Puerto Berrío	239	248	273	277	160	160	250	250	294	294	172	190	296	302	164	170	242	248	157	160	216	228	111	126	281	281	100	105	192	196	236	240	241	256	200	200	231	237	223	223
CM13	Puerto Berrío	224	239	233	293	160	160	250	275	286	290	172	175	296	299	161	179	242	248	154	160	236	236	111	111	290	296	110	115	176	204	240	252	236	241	191	191	225	231	226	226
CM28	Puerto Berrío	224	251	269	277	148	160	250	275	298	298	166	166	299	299	161	164	245	251	154	157	196	196	111	117	287	293	100	115	172	180	240	252	236	236	188	203	231	234	223	226
CM16	Puerto Berrío	224	251	273	277	148	160	250	290	274	294	184	211	299	302	164	170	245	260	151	172	228	228	105	123	293	296	105	105	184	208	240	240	251	261	179	200	225	231	223	223
CM05	Puerto Berrío	248	248	225	277	160	160	285	285	282	298	214	232	296	302	164	173	251	251	160	172	196	200	111	120	287	293	100	105	128	180	240	244	236	241	188	206	240	240	223	223
CM35	Puerto Berrío	224	224	225	253	163	166	255	300	278	278	172	178	299	302	158	170	251	251	160	172	220	232	111	126	281	299	110	115	180	216	232	244	241	246	200	203	228	231	223	223
CM34	Puerto Berrío	224	227	213	221	160	163	250	260	290	294	190	208	299	299	158	170	245	260	157	160	216	220	111	111	287	293	105	105	176	200	244	248	236	236	188	191	234	237	217	229
CM09	Puerto Berrío	224	239	233	257	160	160	250	255	294	302	166	166	299	302	161	176	245	251	157	166	208	208	111	117	293	296	110	110	188	204	244	252	236	246	197	200	234	243	223	223
CM21	Puerto Berrío	248	248	225	261	163	163	250	270	290	302	199	220	299	299	170	170	251	263	154	154	212	216	105	123	290	293	105	115	184	200	240	244	236	246	200	200	231	237	223	223
CM36	Puerto Berrío	224	224	217	257	163	163	250	280	266	306	184	196	296	299	161	173	242	254	154	166	224	224	111	114	287	287	105	110	192	204	240	244	236	251	188	194	231	231	214	229
CM20	Puerto Berrío	224	239	225	249	163	163	250	255	302	306	166	223	293	299	170	170	242	251	157	160	192	228	111	111	287	287	100	105	200	212	240	244	236	241	197	200	222	231	223	223
CM01	Puerto Berrío	224	233	249	257	148	163	250	250	290	302	184	208	296	299	158	167	242	257	154	160	200	208	111	120	287	296	95	100	172	196	244	248	231	236	191	194	237	237	223	244
CM03	Puerto Berrío	224	224	229	253	148	163	250	270	278	298	175	202	293	305	158	164	245	251	148	157	212	224	111	111	287	293	105	105	172	196	244	244	246	251	188	194	234	237	217	217
CM23	Puerto Berrío	227	239	217	265	154	160	250	275	282	294	202	226	296	299	161	179	242	245	157	160	204	224	105	111	290	293	105	105	176	188	240	248	236	251	191	191	234	240	229	229
CM04	Puerto Berrío	224	224	225	237	148	160	250	270	290	294	190	244	293	296	164	167	248	254	148	154	204	204	111	117	287	299	105	105	168	168	240	240	236	246	191	203	225	255	223	223
CM30	Puerto Berrío	224	239	229	265	160	166	250	250	278	298	184	199	296	299	149	164	242	254	151	154	212	236	105	111	287	290	110	115	176	176	232	240	236	251	179	197	231	240	223	223
CM39	Puerto Berrío	224	230	217	237	160	160	250	270	278	306	172	202	299	302	161	167	242	260	157	166	204	228	111	111	287	290	110	110	192	196	236	252	241	246	185	191	237	240	223	223
CM07	Puerto Berrío	224	224	221	265	148	160	250	285	282	318	163	211	299	302	164	173	251	260	154	160	212	236	111	117	287	293	110	110	192	200	232	236	236	241	191	212	231	234	223	226
CM14	Puerto Berrío	224	239	229	261	160	160	255	260	302	310	166	166	296	299	158	170	248	251	157	172	208	220	111	114	278	287	100	100	172	204	248	248	236	236	191	194	225	255	226	226
CM31	Puerto Berrío	224	224	241	249	160	169	250	255	290	298	199	208	296	296	158	167	248	263	154	160	204	208	111	114	293	299	105	115	184	200	240	244	241	246	200	200	228	234	229	229
CM37	Puerto Berrío	242	248	229	269	160	163	250	250	282	298	163	184	296	299	158	164	245	248	154	163	224	228	111	120	287	287	100	110	192	192	240	248	246	246	191	203	231	243	223	232
CM15	Puerto Berrío	239	239	257	265	163	166	255	260	274	298	187	190	296	296	158	158	245	245	154	160	224	224	111	117	296	296	105	115	168	192	240	244	241	246	188	200	222	231	223	223
CM25	Puerto Berrío	224	224	265	289	154	160	280	280	278	306	190	214	296	299	158	167	245	251	154	160	204	252	105	114	287	290	105	115	168	188	236	240	236	236	191	191	231	246	223	223
CM12	Puerto Berrío	230	245	233	273	160	163	250	270	286	294	166	199	296	296	164	164	251	269	157	160	208	224	111	111	290	290	105	110	160	212	236	244	236	256	188	206	225	255	223	226
CM38	Puerto Berrío	224	224	265	277	160	166	250	250	278	290	175	208	299	302	161	164	245	260	148	151	228	236	105	111	278	296	105	110	180	204	232	232	236	246	203	203	225	231	226	229
CM33	Puerto Berrío	224	251	273	277	160	163	250	280	282	294	166	166	293	296	149	161	242	260	151	169	220	244	111	123	278	287	105	115	172	196	240	244	246	251	191	203	240	249	223	226
